# Supplementary material for: DNA methylation regulators-related molecular patterns and tumor immune landscape in hepatocellular carcinoma
Source: Front Oncol. 2022 Aug 26;12:877817. doi: 10.3389/fonc.2022.877817 (PMC9459088; doi:10.3389/fonc.2022.877817)
Supplement: Supplementary file 2 [file DataSheet_1.xlsx]

## Sheet: S1
Table-S1: Clinical characteristics of patients included in this study from TCGA and ICGC
id	Age	Gender	Stage	Status
DO227643	79	Male	stage II	Alive
DO227801	77	Female	stage I	Alive
DO23508	79	Female	stage II	Alive
DO23509	60	Male	stage III	Dead
DO23510	80	Female	stage II	Alive
DO23511	83	Female	stage III	Dead
DO23512	60	Male	stage I	Alive
DO23513	76	Male	stage III	Alive
DO23514	64	Male	stage II	Alive
DO23515	71	Male	stage II	Alive
DO23516	69	Male	stage III	Dead
DO23517	62	Male	stage II	Alive
DO23518	67	Male	stage II	Alive
DO23519	65	Male	stage III	Alive
DO23521	63	Male	stage III	Alive
DO23523	52	Male	stage III	Alive
DO23524	71	Female	stage II	Alive
DO23525	71	Male	stage IV	Alive
DO23526	66	Male	stage III	Alive
DO23527	72	Male	stage I	Alive
DO23528	45	Female	stage II	Alive
DO23529	72	Male	stage IV	Alive
DO23530	53	Male	stage IV	Dead
DO23531	78	Female	stage III	Alive
DO23532	71	Female	stage I	Alive
DO23533	61	Male	stage II	Alive
DO23534	60	Male	stage II	Alive
DO23535	67	Male	stage I	Alive
DO23536	56	Male	stage II	Alive
DO23537	79	Male	stage II	Dead
DO23538	67	Male	stage II	Alive
DO23539	77	Male	stage I	Alive
DO23540	73	Male	stage I	Alive
DO23541	65	Male	stage II	Alive
DO23542	66	Male	stage III	Alive
DO23543	63	Male	stage II	Alive
DO23544	67	Male	stage II	Alive
DO23545	67	Male	stage II	Dead
DO23546	63	Male	stage II	Alive
DO23547	74	Male	stage I	Alive
DO23548	78	Female	stage I	Alive
DO23549	74	Male	stage III	Alive
DO23550	69	Male	stage I	Alive
DO23551	73	Male	stage III	Dead
DO23552	80	Female	stage I	Alive
DO45091	56	Male	stage II	Dead
DO45092	62	Male	stage IV	Dead
DO45093	71	Male	stage II	Dead
DO45094	76	Male	stage III	Alive
DO45095	66	Male	stage II	Alive
DO45096	69	Male	stage II	Dead
DO45097	69	Male	stage III	Alive
DO45099	46	Male	stage III	Alive
DO45101	63	Male	stage II	Alive
DO45103	47	Male	stage III	Alive
DO45105	61	Male	stage I	Alive
DO45107	63	Female	stage II	Alive
DO45109	63	Male	stage II	Alive
DO45111	74	Male	stage II	Alive
DO45113	58	Male	stage III	Alive
DO45115	81	Male	stage II	Alive
DO45117	73	Female	stage II	Dead
DO45119	74	Male	stage III	Dead
DO45121	61	Male	stage III	Alive
DO45123	78	Female	stage II	Dead
DO45125	58	Male	stage III	Alive
DO45127	73	Male	stage III	Dead
DO45129	61	Male	stage III	Alive
DO45131	53	Male	stage IV	Dead
DO45133	64	Male	stage III	Dead
DO45135	77	Male	stage I	Alive
DO45137	38	Male	stage I	Alive
DO45139	63	Male	stage III	Alive
DO45141	73	Male	stage II	Alive
DO45143	69	Male	stage III	Alive
DO45145	78	Male	stage III	Dead
DO45149	70	Female	stage II	Alive
DO45153	77	Female	stage II	Alive
DO45155	69	Male	stage II	Alive
DO45157	62	Male	stage II	Alive
DO45159	65	Male	stage III	Alive
DO45161	74	Male	stage II	Dead
DO45163	76	Male	stage II	Alive
DO45165	75	Male	stage II	Alive
DO45167	67	Male	stage II	Dead
DO45169	74	Male	stage III	Alive
DO45171	56	Male	stage III	Alive
DO45173	63	Male	stage III	Alive
DO45175	74	Male	stage II	Alive
DO45177	81	Female	stage III	Alive
DO45179	78	Female	stage II	Alive
DO45181	84	Female	stage II	Alive
DO45183	72	Female	stage II	Dead
DO45185	89	Male	stage II	Alive
DO45187	32	Female	stage I	Alive
DO45189	85	Female	stage II	Alive
DO45191	61	Female	stage II	Alive
DO45193	68	Female	stage IV	Dead
DO45195	62	Male	stage I	Alive
DO45197	51	Male	stage II	Alive
DO45199	86	Female	stage II	Alive
DO45201	49	Male	stage I	Alive
DO45203	71	Female	stage II	Alive
DO45205	67	Female	stage II	Dead
DO45207	68	Male	stage I	Alive
DO45209	70	Male	stage IV	Alive
DO45211	76	Male	stage III	Alive
DO45213	58	Male	stage I	Alive
DO45215	65	Male	stage II	Alive
DO45217	69	Female	stage III	Dead
DO45219	78	Male	stage II	Alive
DO45221	75	Female	stage IV	Dead
DO45223	67	Male	stage IV	Alive
DO45225	69	Male	stage I	Alive
DO45227	57	Female	stage II	Alive
DO45229	74	Male	stage I	Alive
DO45231	84	Male	stage II	Alive
DO45233	83	Male	stage III	Alive
DO45235	68	Female	stage I	Alive
DO45237	58	Male	stage II	Alive
DO45239	42	Male	stage II	Alive
DO45241	49	Male	stage I	Alive
DO45243	74	Female	stage III	Alive
DO45245	75	Female	stage II	Dead
DO45247	31	Female	stage II	Alive
DO45249	57	Male	stage I	Alive
DO45251	57	Female	stage II	Alive
DO45253	50	Male	stage II	Alive
DO45255	81	Male	stage III	Alive
DO45257	46	Male	stage III	Alive
DO45259	65	Male	stage III	Alive
DO45261	74	Male	stage III	Alive
DO45263	67	Male	stage III	Dead
DO45265	73	Male	stage III	Alive
DO45267	73	Male	stage III	Dead
DO45269	59	Male	stage III	Alive
DO45273	62	Male	stage II	Alive
DO45275	65	Male	stage III	Dead
DO45277	64	Male	stage III	Alive
DO45279	67	Male	stage III	Alive
DO45281	83	Male	stage IV	Alive
DO45283	60	Male	stage III	Alive
DO45285	59	Male	stage III	Alive
DO45287	74	Male	stage I	Alive
DO45289	78	Female	stage III	Alive
DO45297	61	Female	stage IV	Dead
DO45299	70	Female	stage I	Alive
DO45301	56	Male	stage II	Dead
DO45303	62	Female	stage III	Alive
DO45305	66	Male	stage IV	Alive
DO45307	54	Female	stage IV	Dead
DO48672	81	Male	stage II	Alive
DO48674	80	Male	stage II	Alive
DO48677	58	Male	stage III	Alive
DO48679	72	Male	stage II	Alive
DO48681	57	Male	stage II	Alive
DO48682	72	Female	stage III	Dead
DO48693	71	Male	stage II	Alive
DO48695	77	Male	stage II	Alive
DO48697	64	Female	stage II	Dead
DO48700	78	Female	stage II	Alive
DO48701	78	Male	stage II	Alive
DO48704	68	Female	stage III	Alive
DO48706	72	Male	stage II	Alive
DO48712	50	Male	stage II	Alive
DO48715	58	Female	stage II	Dead
DO48716	71	Male	stage II	Alive
DO48717	54	Male	stage IV	Dead
DO48719	80	Male	stage II	Alive
DO48720	62	Female	stage II	Alive
DO48721	58	Female	stage I	Alive
DO48723	73	Male	stage I	Alive
DO48725	66	Male	stage I	Alive
DO48727	81	Female	stage II	Dead
DO48728	74	Female	stage II	Alive
DO48730	73	Female	stage II	Alive
DO48732	73	Male	stage III	Alive
DO48733	72	Male	stage II	Alive
DO48736	76	Female	stage I	Alive
DO48737	52	Male	stage I	Alive
DO48741	64	Male	stage III	Alive
DO48742	76	Male	stage II	Alive
DO48743	69	Female	stage II	Alive
DO48746	76	Male	stage III	Alive
DO48747	62	Male	stage III	Alive
DO48751	68	Male	stage II	Dead
DO48757	68	Female	stage III	Alive
DO48759	73	Male	stage III	Alive
DO48760	70	Female	stage II	Alive
DO48761	55	Male	stage II	Alive
DO50774	68	Female	stage II	Alive
DO50776	75	Male	stage I	Alive
DO50778	60	Male	stage IV	Alive
DO50783	62	Male	stage III	Alive
DO50785	37	Male	stage IV	Dead
DO50787	63	Male	stage III	Alive
DO50789	73	Female	stage II	Alive
DO50791	79	Female	stage I	Dead
DO50793	76	Male	stage IV	Alive
DO50798	77	Male	stage III	Dead
DO50799	66	Female	stage II	Alive
DO50800	74	Male	stage II	Alive
DO50802	49	Male	stage II	Alive
DO50803	62	Female	stage I	Alive
DO50804	81	Male	stage II	Alive
DO50805	72	Male	stage II	Alive
DO50806	70	Male	stage IV	Alive
DO50807	67	Male	stage I	Alive
DO50808	68	Male	stage II	Alive
DO50809	56	Male	stage III	Dead
DO50811	62	Male	stage I	Alive
DO50813	56	Male	stage II	Alive
DO50814	83	Male	stage III	Alive
DO50815	62	Male	stage III	Alive
DO50816	63	Male	stage II	Alive
DO50817	75	Male	stage II	Alive
DO50818	65	Male	stage II	Alive
DO50819	72	Female	stage II	Alive
DO50820	77	Female	stage III	Alive
DO50822	66	Male	stage II	Alive
DO50825	70	Male	stage II	Alive
DO50829	78	Male	stage III	Alive
DO50832	73	Male	stage III	Alive
DO50839	47	Female	stage III	Alive
DO50840	49	Male	stage II	Alive
DO50844	75	Male	stage IV	Alive
DO50845	72	Male	stage III	Alive
DO50850	74	Male	stage III	Alive
DO50855	47	Male	stage II	Alive
DO50857	72	Male	stage II	Alive
DO50859	77	Male	stage II	Alive
TCGA-2Y-A9GT	51	Male	stage I	Dead
TCGA-2Y-A9GU	55	Female	stage I	Alive
TCGA-2Y-A9GV	54	Female	stage I	Dead
TCGA-2Y-A9GW	64	Male	stage I	Dead
TCGA-2Y-A9GX	68	Male	stage I	Alive
TCGA-2Y-A9GY	64	Female	stage II	Dead
TCGA-2Y-A9GZ	82	Female	stage II	Dead
TCGA-2Y-A9H0	49	Male	stage III	Alive
TCGA-2Y-A9H1	58	Male	stage I	Dead
TCGA-2Y-A9H2	64	Female	stage I	Alive
TCGA-2Y-A9H3	45	Male	stage II	Alive
TCGA-2Y-A9H4	68	Male	stage I	Alive
TCGA-2Y-A9H5	59	Female	stage I	Dead
TCGA-2Y-A9H6	68	Female	stage I	Alive
TCGA-2Y-A9H7	81	Female	stage I	Alive
TCGA-2Y-A9H9	70	Male	stage I	Alive
TCGA-2Y-A9HA	70	Male	stage II	Dead
TCGA-2Y-A9HB	66	Male	stage I	Alive
TCGA-3K-AAZ8	65	Male	stage III	Alive
TCGA-4R-AA8I	66	Male	stage II	Dead
TCGA-5C-A9VG	58	Male	stage II	Alive
TCGA-5C-A9VH	70	Male	stage I	Alive
TCGA-5C-AAPD	61	Male	stage II	Alive
TCGA-5R-AA1C	57	Male	stage II	Alive
TCGA-5R-AA1D	17	Female	stage III	Alive
TCGA-5R-AAAM	65	Female	stage II	Dead
TCGA-BC-4072	74	Female	stage III	Dead
TCGA-BC-4073	73	Male	stage III	Alive
TCGA-BC-A10X	52	Female	stage III	Dead
TCGA-BC-A10Z	62	Female	stage I	Dead
TCGA-BC-A216	62	Female	stage III	Alive
TCGA-BC-A217	75	Female	stage II	Dead
TCGA-BC-A3KF	66	Female	stage I	Alive
TCGA-BC-A3KG	68	Female	stage II	Alive
TCGA-BC-A5W4	69	Male	stage III	Dead
TCGA-BC-A69H	64	Male	stage II	Alive
TCGA-BC-A69I	69	Male	stage I	Alive
TCGA-BC-A8YO	66	Female	stage III	Alive
TCGA-BD-A3EP	75	Female	stage I	Alive
TCGA-BD-A3ER	62	Male	stage II	Alive
TCGA-BW-A5NO	50	Male	stage III	Alive
TCGA-CC-5258	48	Male	stage II	Dead
TCGA-CC-5259	60	Female	stage III	Alive
TCGA-CC-5260	61	Female	stage III	Dead
TCGA-CC-5261	44	Male	stage II	Dead
TCGA-CC-5262	67	Male	stage III	Dead
TCGA-CC-5263	35	Male	stage III	Dead
TCGA-CC-5264	71	Male	stage III	Dead
TCGA-CC-A123	24	Female	stage III	Alive
TCGA-CC-A1HT	50	Male	stage III	Dead
TCGA-CC-A3M9	45	Male	stage III	Dead
TCGA-CC-A3MA	61	Male	stage III	Dead
TCGA-CC-A3MB	36	Male	stage III	Dead
TCGA-CC-A3MC	54	Male	stage III	Alive
TCGA-CC-A5UC	63	Male	stage III	Dead
TCGA-CC-A5UD	45	Male	stage III	Dead
TCGA-CC-A5UE	48	Male	stage III	Dead
TCGA-CC-A7IE	57	Male	stage III	Dead
TCGA-CC-A7IF	59	Male	stage III	Dead
TCGA-CC-A7IG	47	Male	stage II	Dead
TCGA-CC-A7IH	58	Male	stage III	Alive
TCGA-CC-A7II	54	Male	stage III	Alive
TCGA-CC-A7IJ	56	Male	stage II	Alive
TCGA-CC-A7IK	59	Male	stage III	Dead
TCGA-CC-A7IL	61	Male	stage III	Dead
TCGA-CC-A8HS	18	Male	stage III	Dead
TCGA-CC-A8HT	74	Male	stage III	Dead
TCGA-CC-A8HU	39	Female	stage III	Dead
TCGA-CC-A8HV	51	Female	stage II	Dead
TCGA-CC-A9FS	55	Male	stage II	Alive
TCGA-CC-A9FW	68	Male	stage III	Alive
TCGA-DD-A113	55	Female	stage II	Alive
TCGA-DD-A114	42	Male	stage II	Dead
TCGA-DD-A115	53	Male	stage III	Dead
TCGA-DD-A116	68	Male	stage III	Dead
TCGA-DD-A118	77	Female	stage II	Alive
TCGA-DD-A119	40	Male	stage IV	Dead
TCGA-DD-A11A	67	Male	stage I	Alive
TCGA-DD-A11B	73	Male	stage I	Dead
TCGA-DD-A11C	69	Male	stage I	Alive
TCGA-DD-A11D	57	Female	stage I	Dead
TCGA-DD-A1EA	68	Male	stage II	Alive
TCGA-DD-A1EB	72	Female	stage I	Alive
TCGA-DD-A1EC	20	Female	stage I	Alive
TCGA-DD-A1ED	68	Male	stage I	Alive
TCGA-DD-A1EE	73	Male	stage III	Dead
TCGA-DD-A1EF	57	Female	stage I	Dead
TCGA-DD-A1EG	76	Male	stage I	Dead
TCGA-DD-A1EH	23	Male	stage III	Alive
TCGA-DD-A1EI	46	Male	stage I	Alive
TCGA-DD-A1EJ	71	Female	stage III	Dead
TCGA-DD-A1EK	64	Female	stage IV	Dead
TCGA-DD-A1EL	23	Male	stage II	Dead
TCGA-DD-A39V	77	Male	stage II	Dead
TCGA-DD-A39W	29	Female	stage III	Dead
TCGA-DD-A39X	78	Female	stage I	Dead
TCGA-DD-A39Y	67	Male	stage I	Dead
TCGA-DD-A39Z	43	Female	stage II	Dead
TCGA-DD-A3A1	65	Male	stage III	Dead
TCGA-DD-A3A2	76	Female	stage I	Dead
TCGA-DD-A3A3	45	Male	stage I	Dead
TCGA-DD-A3A4	37	Male	stage III	Dead
TCGA-DD-A3A5	66	Female	stage III	Dead
TCGA-DD-A3A6	72	Female	stage II	Dead
TCGA-DD-A3A7	67	Male	stage III	Dead
TCGA-DD-A3A8	75	Male	stage II	Dead
TCGA-DD-A3A9	64	Female	stage IV	Dead
TCGA-DD-A4NA	67	Female	stage III	Alive
TCGA-DD-A4NB	25	Male	stage I	Alive
TCGA-DD-A4ND	56	Female	stage I	Alive
TCGA-DD-A4NE	75	Female	stage III	Dead
TCGA-DD-A4NF	72	Male	stage I	Alive
TCGA-DD-A4NG	77	Male	stage III	Dead
TCGA-DD-A4NH	65	Female	stage III	Alive
TCGA-DD-A4NI	67	Male	stage II	Alive
TCGA-DD-A4NJ	54	Female	stage II	Alive
TCGA-DD-A4NK	80	Female	stage III	Dead
TCGA-DD-A4NL	46	Male	stage I	Alive
TCGA-DD-A4NN	56	Female	stage I	Dead
TCGA-DD-A4NO	65	Male	stage I	Alive
TCGA-DD-A4NP	32	Male	stage I	Alive
TCGA-DD-A4NQ	60	Male	stage II	Dead
TCGA-DD-A4NR	85	Female	stage I	Dead
TCGA-DD-A4NS	61	Female	stage I	Dead
TCGA-DD-A4NV	61	Male	stage III	Alive
TCGA-DD-A73A	71	Male	stage I	Alive
TCGA-DD-A73B	72	Female	stage I	Dead
TCGA-DD-A73C	65	Female	stage III	Alive
TCGA-DD-A73D	68	Female	stage II	Alive
TCGA-DD-A73E	66	Male	stage I	Alive
TCGA-DD-A73F	77	Female	stage I	Alive
TCGA-DD-A73G	73	Female	stage I	Alive
TCGA-DD-AA3A	81	Female	stage I	Dead
TCGA-DD-AAC8	72	Male	stage I	Dead
TCGA-DD-AAC9	51	Male	stage I	Alive
TCGA-DD-AACA	65	Male	stage I	Alive
TCGA-DD-AACB	74	Female	stage I	Alive
TCGA-DD-AACC	61	Male	stage I	Dead
TCGA-DD-AACD	48	Male	stage I	Dead
TCGA-DD-AACE	62	Male	stage I	Alive
TCGA-DD-AACF	68	Male	stage I	Dead
TCGA-DD-AACG	52	Male	stage II	Dead
TCGA-DD-AACH	69	Male	stage II	Dead
TCGA-DD-AACI	69	Male	stage II	Alive
TCGA-DD-AACJ	75	Male	stage II	Alive
TCGA-DD-AACK	70	Male	stage I	Alive
TCGA-DD-AACL	66	Female	stage I	Dead
TCGA-DD-AACN	32	Male	stage I	Alive
TCGA-DD-AACO	40	Male	stage I	Alive
TCGA-DD-AACP	64	Male	stage I	Alive
TCGA-DD-AACQ	50	Male	stage II	Dead
TCGA-DD-AACS	39	Male	stage I	Alive
TCGA-DD-AACT	69	Female	stage I	Alive
TCGA-DD-AACU	59	Male	stage I	Alive
TCGA-DD-AACV	53	Male	stage I	Alive
TCGA-DD-AACW	43	Male	stage I	Alive
TCGA-DD-AACX	66	Male	stage II	Alive
TCGA-DD-AACY	61	Male	stage I	Alive
TCGA-DD-AACZ	63	Female	stage I	Dead
TCGA-DD-AAD0	73	Female	stage I	Alive
TCGA-DD-AAD1	51	Female	stage I	Alive
TCGA-DD-AAD2	66	Male	stage I	Alive
TCGA-DD-AAD3	43	Male	stage I	Alive
TCGA-DD-AAD5	54	Male	stage I	Alive
TCGA-DD-AAD6	66	Male	stage III	Alive
TCGA-DD-AAD8	73	Female	stage I	Alive
TCGA-DD-AADA	66	Female	stage I	Alive
TCGA-DD-AADB	51	Male	stage I	Alive
TCGA-DD-AADC	53	Male	stage I	Dead
TCGA-DD-AADD	51	Male	stage I	Alive
TCGA-DD-AADF	64	Female	stage I	Dead
TCGA-DD-AADG	70	Male	stage III	Alive
TCGA-DD-AADI	43	Female	stage I	Alive
TCGA-DD-AADJ	70	Female	stage I	Alive
TCGA-DD-AADK	68	Female	stage II	Alive
TCGA-DD-AADL	58	Male	stage I	Alive
TCGA-DD-AADM	58	Male	stage II	Dead
TCGA-DD-AADN	59	Male	stage I	Alive
TCGA-DD-AADO	55	Male	stage I	Alive
TCGA-DD-AADP	45	Male	stage I	Alive
TCGA-DD-AADQ	59	Male	stage II	Alive
TCGA-DD-AADR	58	Male	stage I	Alive
TCGA-DD-AADS	63	Male	stage I	Alive
TCGA-DD-AADU	60	Male	stage II	Alive
TCGA-DD-AADV	50	Male	stage I	Alive
TCGA-DD-AADW	48	Male	stage I	Alive
TCGA-DD-AADY	55	Female	stage I	Alive
TCGA-DD-AAE0	45	Female	stage III	Alive
TCGA-DD-AAE1	52	Male	stage I	Alive
TCGA-DD-AAE2	51	Male	stage I	Alive
TCGA-DD-AAE3	50	Male	stage I	Alive
TCGA-DD-AAE4	49	Female	stage I	Alive
TCGA-DD-AAE6	59	Female	stage I	Alive
TCGA-DD-AAE7	72	Male	stage I	Alive
TCGA-DD-AAE9	69	Male	stage I	Alive
TCGA-DD-AAEA	65	Male	stage I	Alive
TCGA-DD-AAEB	60	Male	stage I	Alive
TCGA-DD-AAED	51	Male	stage I	Alive
TCGA-DD-AAEE	55	Male	stage I	Alive
TCGA-DD-AAEG	59	Female	stage I	Alive
TCGA-DD-AAEH	73	Male	stage I	Alive
TCGA-DD-AAEI	72	Male	stage I	Alive
TCGA-DD-AAEK	51	Male	stage II	Alive
TCGA-DD-AAVP	48	Male	stage I	Alive
TCGA-DD-AAVQ	38	Male	stage I	Alive
TCGA-DD-AAVR	44	Male	stage I	Alive
TCGA-DD-AAVS	56	Male	stage I	Alive
TCGA-DD-AAVU	46	Male	stage II	Alive
TCGA-DD-AAVV	56	Male	stage II	Alive
TCGA-DD-AAVW	35	Male	stage I	Alive
TCGA-DD-AAVX	38	Male	stage II	Alive
TCGA-DD-AAVY	56	Male	stage III	Alive
TCGA-DD-AAVZ	38	Male	stage I	Alive
TCGA-DD-AAW0	54	Male	stage I	Alive
TCGA-DD-AAW1	55	Male	stage III	Alive
TCGA-DD-AAW2	69	Male	stage I	Alive
TCGA-DD-AAW3	69	Male	stage I	Alive
TCGA-ED-A459	47	Male	stage II	Alive
TCGA-ED-A4XI	58	Male	stage II	Alive
TCGA-ED-A5KG	60	Female	stage II	Alive
TCGA-ED-A627	74	Male	stage I	Alive
TCGA-ED-A66X	35	Male	stage III	Alive
TCGA-ED-A66Y	51	Female	stage III	Dead
TCGA-ED-A7PX	48	Female	stage II	Alive
TCGA-ED-A7PY	20	Female	stage II	Alive
TCGA-ED-A7PZ	61	Male	stage II	Alive
TCGA-ED-A7XO	29	Male	stage III	Alive
TCGA-ED-A7XP	53	Female	stage II	Alive
TCGA-ED-A82E	60	Female	stage III	Alive
TCGA-ED-A8O5	59	Female	stage III	Alive
TCGA-ED-A8O6	50	Female	stage III	Dead
TCGA-ED-A97K	54	Male	stage III	Alive
TCGA-EP-A12J	62	Male	stage I	Alive
TCGA-EP-A26S	70	Male	stage I	Alive
TCGA-EP-A2KA	52	Female	stage III	Dead
TCGA-EP-A2KB	46	Female	stage I	Dead
TCGA-EP-A2KC	62	Male	stage I	Dead
TCGA-EP-A3JL	76	Male	stage I	Alive
TCGA-EP-A3RK	73	Male	stage III	Alive
TCGA-ES-A2HS	80	Male	stage I	Dead
TCGA-ES-A2HT	54	Male	stage I	Dead
TCGA-FV-A2QQ	80	Male	stage I	Alive
TCGA-FV-A2QR	75	Male	stage I	Dead
TCGA-FV-A3I0	76	Female	stage II	Alive
TCGA-FV-A3I1	81	Female	stage II	Dead
TCGA-FV-A3R3	38	Female	stage I	Dead
TCGA-FV-A495	51	Female	stage II	Alive
TCGA-FV-A496	84	Female	stage I	Alive
TCGA-FV-A4ZP	78	Male	stage III	Dead
TCGA-FV-A4ZQ	52	Male	stage I	Alive
TCGA-G3-A25S	64	Male	stage I	Dead
TCGA-G3-A25T	45	Female	stage III	Alive
TCGA-G3-A25U	63	Female	stage I	Alive
TCGA-G3-A25V	68	Male	stage I	Alive
TCGA-G3-A25X	73	Male	stage II	Alive
TCGA-G3-A25Y	52	Female	stage I	Dead
TCGA-G3-A25Z	58	Male	stage I	Alive
TCGA-G3-A3CG	80	Male	stage I	Alive
TCGA-G3-A3CH	53	Male	stage III	Alive
TCGA-G3-A3CI	71	Male	stage I	Alive
TCGA-G3-A3CJ	52	Male	stage II	Alive
TCGA-G3-A3CK	61	Male	stage I	Alive
TCGA-G3-A5SI	44	Male	stage II	Dead
TCGA-G3-A5SJ	59	Male	stage I	Alive
TCGA-G3-A5SK	58	Male	stage I	Alive
TCGA-G3-A5SL	70	Male	stage II	Alive
TCGA-G3-A5SM	58	Male	stage II	Alive
TCGA-G3-A6UC	65	Male	stage III	Alive
TCGA-G3-A7M5	76	Male	stage I	Alive
TCGA-G3-A7M6	60	Female	stage I	Alive
TCGA-G3-A7M7	65	Male	stage I	Alive
TCGA-G3-A7M8	31	Male	stage I	Alive
TCGA-G3-A7M9	70	Male	stage III	Dead
TCGA-G3-AAUZ	48	Male	stage I	Alive
TCGA-G3-AAV0	58	Male	stage I	Alive
TCGA-G3-AAV1	51	Male	stage III	Dead
TCGA-G3-AAV2	50	Male	stage I	Alive
TCGA-G3-AAV3	58	Female	stage II	Alive
TCGA-G3-AAV4	83	Female	stage I	Dead
TCGA-G3-AAV5	67	Male	stage II	Alive
TCGA-G3-AAV6	53	Female	stage III	Dead
TCGA-G3-AAV7	38	Male	stage II	Alive
TCGA-GJ-A3OU	59	Male	stage I	Alive
TCGA-GJ-A6C0	75	Female	stage II	Dead
TCGA-GJ-A9DB	68	Male	stage I	Dead
TCGA-HP-A5MZ	78	Male	stage I	Dead
TCGA-K7-A5RF	64	Male	stage I	Alive
TCGA-K7-A5RG	66	Male	stage I	Alive
TCGA-K7-A6G5	66	Male	stage I	Alive
TCGA-K7-AAU7	61	Male	stage II	Alive
TCGA-KR-A7K0	65	Male	stage I	Dead
TCGA-KR-A7K2	64	Male	stage I	Alive
TCGA-KR-A7K7	61	Female	stage II	Alive
TCGA-KR-A7K8	57	Male	stage I	Alive
TCGA-LG-A6GG	79	Female	stage II	Alive
TCGA-LG-A9QC	48	Male	stage I	Alive
TCGA-LG-A9QD	68	Male	stage III	Alive
TCGA-MI-A75C	64	Male	stage I	Alive
TCGA-MI-A75E	61	Male	stage III	Alive
TCGA-MI-A75G	63	Male	stage II	Alive
TCGA-MR-A520	58	Male	stage I	Alive
TCGA-MR-A8JO	34	Male	stage I	Alive
TCGA-NI-A4U2	71	Male	stage III	Dead
TCGA-NI-A8LF	74	Male	stage I	Alive
TCGA-O8-A75V	54	Male	stage I	Alive
TCGA-PD-A5DF	58	Female	stage III	Dead
TCGA-QA-A7B7	48	Male	stage II	Alive
TCGA-RC-A6M4	74	Female	stage III	Alive
TCGA-RC-A6M5	20	Female	stage IV	Alive
TCGA-RC-A6M6	75	Male	stage II	Alive
TCGA-RC-A7S9	47	Female	stage I	Alive
TCGA-RC-A7SB	53	Male	stage II	Alive
TCGA-RC-A7SF	66	Male	stage I	Alive
TCGA-RC-A7SH	42	Male	stage II	Alive
TCGA-RC-A7SK	59	Male	stage I	Alive
TCGA-RG-A7D4	69	Male	stage II	Alive
TCGA-UB-A7MA	62	Female	stage II	Alive
TCGA-UB-A7MB	24	Male	stage II	Alive
TCGA-UB-A7MC	59	Male	stage III	Alive
TCGA-UB-A7MD	67	Male	stage I	Dead
TCGA-UB-A7ME	51	Male	stage I	Alive
TCGA-UB-A7MF	56	Male	stage III	Dead
TCGA-UB-AA0U	60	Male	stage II	Alive
TCGA-UB-AA0V	69	Female	stage I	Alive
TCGA-WJ-A86L	68	Female	stage I	Alive
TCGA-WQ-AB4B	62	Male	stage II	Alive
TCGA-WX-AA44	64	Female	stage I	Alive
TCGA-WX-AA46	61	Male	stage II	Alive
TCGA-WX-AA47	33	Female	stage III	Dead
TCGA-XR-A8TC	43	Female	stage I	Alive
TCGA-XR-A8TD	49	Female	stage III	Alive
TCGA-XR-A8TE	16	Male	stage III	Alive
TCGA-XR-A8TF	74	Male	stage I	Dead
TCGA-XR-A8TG	58	Male	stage I	Alive
TCGA-YA-A8S7	68	Male	stage III	Dead
TCGA-ZS-A9CD	73	Male	stage II	Dead
TCGA-ZS-A9CE	79	Female	stage II	Alive
TCGA-ZS-A9CF	64	Male	stage II	Alive
TCGA-ZS-A9CG	55	Male	stage II	Alive

## Sheet: S2
Table-S2: Clinical characteristics of patients included in this study from GEO
ID_REF	OS.time	OS	Age	Gender	Stage
GSM2011308	1.22	0	54	Female	stage I
GSM2011287	0.04	0	65	Female	stage I
GSM2011289	0.98	1	55	Female	stage I
GSM2011295	0.04	0	66	Female	stage I
GSM2011301	0.07	0	71	Female	stage I
GSM2011303	3.03	0	79	Female	stage I
GSM2011304	0.04	0	65	Female	stage I
GSM2011310	1.07	0	58	Female	stage I
GSM2011312	0.75	0	58	Female	stage I
GSM2011316	2.03	0	74	Female	stage I
GSM2011317	1.65	0	51	Female	stage I
GSM2011319	0.89	0	73	Female	stage I
GSM2011320	2.71	0	53	Female	stage I
GSM2011321	2.79	0	50	Female	stage I
GSM2011324	0.52	0	41	Female	stage I
GSM2011328	2.79	0	50	Female	stage I
GSM2011329	4.79	0	53	Female	stage I
GSM2011332	4.19	0	85	Female	stage I
GSM2011333	5.76	0	58	Female	stage I
GSM2011334	5.76	0	58	Female	stage I
GSM2011336	4.98	0	81	Female	stage I
GSM2011340	0.78	0	68	Female	stage I
GSM2011344	0.78	0	65	Female	stage I
GSM2011345	6.29	1	56	Female	stage I
GSM2011347	1.17	0	64	Female	stage I
GSM2011350	2.71	1	78	Female	stage I
GSM2011355	4.98	0	81	Female	stage I
GSM2011362	0.13	0	54	Female	stage I
GSM2011368	0.65	0	78	Female	stage I
GSM2011375	4.7	0	87	Female	stage I
GSM2011383	1.97	0	29	Female	stage I
GSM2011384	0.06	0	69	Female	stage I
GSM2011385	3.96	1	78	Female	stage I
GSM2011386	3.78	0	65	Female	stage I
GSM2011396	3.58	0	76	Female	stage I
GSM2011397	3.46	0	76	Female	stage I
GSM2011399	4.43	0	75	Female	stage I
GSM2011285	2.56	0	55	Female	stage I
GSM2011296	2.56	0	55	Female	stage I
GSM2011299	3.62	1	65	Female	stage I
GSM2011294	0.07	1	71	Male	stage I
GSM2011300	0.02	0	55	Male	stage I
GSM2011327	3.2	0	47	Male	stage I
GSM2011348	0.02	0	61	Male	stage I
GSM2011357	3.2	0	47	Male	stage I
GSM2011358	3.2	0	47	Male	stage I
GSM2011359	0.07	1	71	Male	stage I
GSM2011360	0.1	0	68	Male	stage I
GSM2011363	0.02	0	73	Male	stage I
GSM2011374	0.03	0	77	Male	stage I
GSM2011378	0.94	0	51	Male	stage I
GSM2011379	0.03	0	77	Male	stage I
GSM2011389	0.04	0	93	Male	stage I
GSM2011394	0.04	0	93	Male	stage I
GSM2011314	0.53	0	54	Male	stage I
GSM2011313	2.26	0	63	Female	stage II
GSM2011292	0.04	0	73	Female	stage II
GSM2011315	0.07	1	68	Female	stage II
GSM2011318	1.79	0	43	Female	stage II
GSM2011325	0.68	0	68	Female	stage II
GSM2011330	1.38	0	49	Female	stage II
GSM2011337	0.64	0	60	Female	stage II
GSM2011338	0.52	1	70	Female	stage II
GSM2011341	0.02	0	63	Female	stage II
GSM2011342	0.34	0	52	Female	stage II
GSM2011343	0.58	0	65	Female	stage II
GSM2011353	0.55	0	53	Female	stage II
GSM2011361	3.63	0	75	Female	stage II
GSM2011365	0.04	0	51	Female	stage II
GSM2011366	0.39	0	61	Female	stage II
GSM2011369	0.78	0	70	Female	stage II
GSM2011377	0.45	1	59	Female	stage II
GSM2011381	7.76	0	71	Female	stage II
GSM2011382	4.82	1	58	Female	stage II
GSM2011390	3.63	0	75	Female	stage II
GSM2011286	2.17	0	70	Female	stage II
GSM2011288	0.49	1	77	Female	stage II
GSM2011326	0.15	1	60	Female	stage II
GSM2011335	3.98	1	55	Female	stage II
GSM2011349	4.98	0	44	Female	stage II
GSM2011367	1.67	0	39	Female	stage II
GSM2011371	1.68	0	53	Female	stage II
GSM2011372	0.92	1	62	Female	stage II
GSM2011391	4.71	0	52	Female	stage II
GSM2011395	4.35	0	80	Female	stage II
GSM2011398	1.16	0	64	Female	stage II
GSM2011311	1.27	0	56	Female	stage II
GSM2011309	1.14	0	58	Male	stage II
GSM2011364	2.46	0	64	Male	stage II
GSM2011373	2.46	0	64	Male	stage II
GSM2011291	0.58	0	78	Female	stage III
GSM2011305	0.58	0	78	Female	stage III
GSM2011307	0.78	0	55	Female	stage III
GSM2011290	0.03	0	14	Female	stage III
GSM2011302	4.82	0	67	Female	stage III
GSM2011339	3.28	0	57	Female	stage III
GSM2011356	0.02	0	58	Female	stage III
GSM2011376	4.12	0	69	Female	stage III
GSM2011380	1.77	1	76	Female	stage III
GSM2011387	1.71	1	60	Female	stage III
GSM2011388	0.65	1	77	Female	stage III
GSM2011392	4.82	0	73	Female	stage III
GSM2011297	1.5	1	59	Female	stage III
GSM2011298	2.09	0	79	Female	stage III
GSM2011306	1.7	1	61	Female	stage III
GSM2011322	0.42	1	73	Female	stage III
GSM2011323	0.55	0	61	Female	stage III
GSM2011346	0.19	1	41	Female	stage III
GSM2011293	1.8	0	71	Male	stage III
GSM2011331	2.66	0	48	Male	stage III
GSM2011351	0.44	0	80	Male	stage III
GSM2011354	0.6	1	69	Female	stage IV
GSM2011393	1.02	0	69	Female	stage IV
GSM2011370	0.3	0	66	Female	stage IV

## Sheet: S3
Table-S3: HCC patient's clinicopathologic features.
Clinicopathological Variables		Case Number (n=41)
Age		57.53±11.1
Sex	Female	4
	Male	37
Serum AFP	< 20 ng/Ml	21
	≥ 20 ng/mL	20
HBsAg	Negative	4
	Positive	3
Cirrhosis	Absent	12
	Present	29
Tumor size	≤5 cm	7
	>5 cm	34
Microvascular invasion	Absent	20
	Present	21
Number of tumors	Single	31
	Multiple	10
Tumor encapsulation	Complete	19
	Incomplete	22
Tumor differentiation	I-II	29
	III-IV	12
TNM stage	I-II	34
	III-IV	7

## Sheet: S4
Table-S4: Primer sequences used in this study.
Name	Sequence
CDCA3	F: 5'‑TGGTATTGCACGGACACCTA‑3'
	R: 5'‑TGTTTCACC AGTGGGCTTG‑3'
CDC20	F: 5'‑GCTTTGAACCTGAACGGTTTTG‑3'
	R: 5'‑TCTGGCGCATTTTGTGGTTTT‑3'
YWHAQ	F: 5’-CCTGGAGGGTCATCTCTAGCAT-3’
	R: 5’-ACTTTCTCCCGATAGTCCTTAATCAG-3’
ADH4	F: 5’-AGTTCGCATTCAGATCATTGCT-3’
	R: 5’-CTGGCCCAATACTTTCCACAA-3’
TRNP1	F: 5’-AGTCAGCTGGGGGTCCAT-3’
	R: 5’-ATGCAGAAGTCAGTCCAGACC-3’
CYP2C9	F: 5’-GCCTGAAACCCATAGTGGTG-3’
	R: 5’-GGGGCTGCTCAAAATCTTGATG-3’
CALU	F: 5’-AATAGACGCGGATAAAGATGGGT-3’
	R: 5’-GCCATTGGTTTTCAACATTGTCA-3’
APOC1	F: 5’-TCCAGTGCCTTGGATAAGCTG-3’
	R: 5’-GGCTGATGAGTTCCCGAGC-3’

## Sheet: S5
Table-S5: Antibodies used in this study.
Name	Catalogue number	Dilution	Supplier
CDCA3	15594-1-AP	1：200	Proteintech
CDC20	10252-1-AP	1：500	Proteintech
YWHAQ	9638S	1：500	CST
ADH4	sc-134249	1：500	Santa Cruz
TRNP1	abx316327	1：200	abbexa
CYP2C9	sc-53245	1：500	Santa Cruz
CALU	sc-271357	1：500	Santa Cruz
APOC1	16775-1-AP	1：200	Proteintech

## Sheet: S6
Table-S6: Biomarker of the 23 types of immune cell
Activated.B.cellna	ADAM28	CD180	CD79B	BLK	CD19	MS4A1	TNFRSF17	IGHM	GNG7	MICAL3	SPIB	HLA-DOB	IGKC	PNOC	FCRL2	BACH2	CR2	TCL1A	AKNA	ARHGAP25	CCL21	CD27	CD38	CLEC17A	CLEC9A	CLECL1
Activated.CD4.T.cellna	AIM2	BIRC3	BRIP1	CCL20	CCL4	CCL5	CCNB1	CCR7	DUSP2	ESCO2	ETS1	EXO1	EXOC6	IARS	ITK	KIF11	KNTC1	NUF2	PRC1	PSAT1	RGS1	RTKN2	SAMSN1	SELL	TRAT1
Activated.CD8.T.cellna	ADRM1	AHSA1	C1GALT1C1	CCT6B	CD37	CD3D	CD3E	CD3G	CD69	CD8A	CETN3	CSE1L	GEMIN6	GNLY	GPT2	GZMA	GZMH	GZMK	IL2RB	LCK	MPZL1	NKG7	PIK3IP1	PTRH2	TIMM13	ZAP70
Activated.dendritic.cellna	ABCD1	C1QC	CAPG	CCL3L3	CD207	CD302	ATP5B	ATP5L	ATP6V1A	BCL2L1	C1QB	SNURF	SPCS3	CCNA1	CEACAM8	NOS2	SRA1	TNFRSF6B	TREM1	TREML1	RHOA	SLC25A37	TNFSF14	TREML4	VNN2	XPO6	CLEC4C	TNFAIP2	UBD	ACTR3	RAB1A	SLA	HLA-DQA2	SIGLEC5	SLAMF9
CD56bright.natural.killer.cellna	ABAT	C11orf75	C5orf15	CDHR1	DCAF12	DYNLL1	GPR137B	HCP5	HDGFRP2	KRT86	MLST8	ELMOD3	ENTPD5	FAM119A	FAM179A	CLIC2	COX7A2L	CREB3L4	CSF1	CSNK2A2	CSTA	CSTB	CTPS	CTSD	FST	GATA2	GMPR	HDC	HEY1	HOXA1	HS2ST1	HS3ST1	BCL11B	CDH3	MYL6B	NAA16	ClQA	ClQB	CYP27B1	EIF3M
CD56dim.natural.killer.cellna	CYP27A1	DDX55	DYRK2	RPL37A	NOTCH3	AKR7A3	GPRC5C	GRIN1	HLA-E	PORCN	PSMC4	UPP1	IL21R	KIR2DS1	KIR2DS2	KIR2DS5
Eosinophilna	GIPR	KRT18P50	LRMP	FOSB	RRP12	GPR183	NR4A3	ST3GAL6	DEPDC5	PDE6C	PKD2L2	GPR65	IL5RA	P2RY14	DACH1	DAPK2	EMR3
Gamma.delta.T.cellna	ACP5	AQP9	BTN3A2	C1orf54	CARD8	CCL18	CD209	CD33	CD36	CDK5	IL10RB	KLRF1	LGALS1	MAPK7	KLHL7	KRT80	LAMC1	LCORL	LMNB1	MEIS3P1	MPL	FABP1	FABP5	FADD	MFAP3L	MINPP1	RPS24	RPS7	RPS9	DBNL	CCL13
Immature..B.cellna	CD22	CYBB	FAM129C	FCRL1	FCRL3	FCRL5	FCRLA	HDAC9	HLA-DQA1	HVCN1	KIAA0226	NCF1	NCF1B	P2RY10	SP100	TXNIP	STAP1	TAGAP	ZCCHC2
Immature.dendritic.cellna	ACADM	AHCYL1	ALDH1A2	ALDH3A2	ALDH9A1	ALOX15	AMT	ARL1	ATIC	ATP5A1	CAPZA1	LILRA5	RDX	RRAGD	TACSTD2	INPP5F	RAB38	PLAU	CSF3R	SLC18A2	AMPD2	CLTB	C1orf162
MDSCna	CCR2	CD14	CD2	CD86	CXCR4	FCGR2A	FCGR2B	FCGR3A	FERMT3	GPSM3	IL18BP	IL4R	ITGAL	ITGAM	PARVG	PSAP	PTGER2	PTGES2	S100A8	S100A9
Macrophagena	AIF1	CCL1	CCL14	CCL23	CCL26	CD300LB	CNR1	CNR2	EIF1	EIF4A1	FPR1	FPR2	FRAT2	GPR27	GPR77	RNASE2	MS4A2	BASP1	IGSF6	HK3	VNN1	FES	NPL	FZD2	FAM198B	HNMT	SLC15A3	CD4	TXNDC3	FRMD4A	CRYBB1	HRH1	WNT5B
Mast.cellna	ADAMTS3	CPA3	CMA1	CTSG	ARHGAP15	CPM	FCN1	FTL	HSPA6	ITGA9	RNASE3	S100A4	SIGLEC8	SLC6A4	PTGS2	EGR3	PILRA
Monocytena	ASGR2	CFP	ASGR1	CD1D	UPK3A	ACTG1	ANXA5	ATP6V1B2	CFL1	DAZAP2	CTBS	EMR4P	HIVEP2	MARCKSL1	MBP	MMP15	PNPLA6	TMBIM6	PQBP1	TEX264	IKZF1
Natural.killer.T.cellna	BTN2A2	CD101	CD109	CNPY3	CNPY4	CREB1	CRTC2	CRTC3	CSF2	KLRC1	FUT4	ICAM2	IL32	LAMP2	LILRB5	KLRG1	HSPA4	HSPB6	ISM2	ITIH2	KDM4C	KIR2DS4	KIRREL3	SDCBP	NFATC2IP	MICB	KIR2DL1	KIR2DL3	KIR3DL1	KIR3DL2	NCR1	FOSL1	TSLP	SLC7A7	SPP1	TREM2	UBASH3A	YBX2	CCDC88A	CLEC1A	THBD	PDPN	VCAM1	EMR1
Natural.killer.cellna	AKT3	AXL	BST2	CDH2	CRTAM	CSF2RA	CTSZ	CXCL1	CYTH1	DAXX	DGKH	DLL4	DPYD	ERBB3	F11R	FAM27A	FAM49A	FASLG	FCGR1A	FN1	FSTL1	FUCA1	GBP3	GLS2	GRB2	LST1	BCL2	CDC5L	FGF18	FUT5	FZR1	GAGE2	IGFBP5	KANK2	LDB3
Neutrophilna	CREB5	CDA	CHST15	S100A12	APOBEC3A	CASP5	MMP25	HAL	C1orf183	FFAR2	MAK	CXCR1	STEAP4	MGAM	BTNL8	CXCR2	TNFRSF10C	VNN3
Plasmacytoid.dendritic.cellna	CBX6	DAB2	DDX17	HIGD1A	IDH3A	IL3RA	MAGED1	NUCB2	OFD1	OGT	PDIA4	SERTAD2	SIRPA	TMED2	ENG	FCAR	IGF1	ITGA2B	GABARAP	GPX1	KRT23	PROK2	RALB	RETNLB	RNF141	SEC14L1	SEPX1	EMP3	CD300LF	ABTB1	KLHL21	PHRF1
Regulatory.T.cellna	CCL3L1	CD72	CLEC5A	FOXP3	ITGA4	L1CAM	LIPA	LRP1	LRRC42	MARCO	MMP12	MNDA	MRC1	MS4A6A	PELO	PLEK	PRSS23	PTGIR	ST8SIA4	STAB1
T.follicular.helper.cellna	B3GAT1	CDK5R1	PDCD1	BCL6	CD200	CD83	CD84	FGF2	GPR18	CEBPA	CECR1	CLEC10A	CLEC4A	CSF1R	CTSS	DMN	DPP4	LRRC32	MC5R	MICA	NCAM1	NCR2	NRP1	PDCD1LG2	PDCD6	PRDX1	RAE1	RAET1E	SIGLEC7	SIGLEC9	TYRO3	CHST12	CLIC3	IVNS1ABP	KIR2DL2	LGMN
Type.1.T.helper.cellna	CD70	TBX21	ADAM8	AHCYL2	ALCAM	B3GALNT1	BBS12	BST1	CD151	CD47	CD48	CD52	CD53	CD59	CD6	CD68	CD7	CD96	CFHR3	CHRM3	CLEC7A	COL23A1	COL4A4	COL5A3	DAB1	DLEU7	DOC2B	EMP1	F12	FURIN	GAB3	GATM	GFPT2	GPR25	GREM2	HAVCR1	HSD11B1	HUNK	IGF2	RCSD1	RYR1	SAV1	SELE	SELP	SH3KBP1	SIT1	SLC35B3	SIGLEC10	SKAP1
Type.17.T.helper.cellna	IL17A	IL17RA	C2CD4A	C2CD4B	CA2	CCDC65	CEACAM3	IL17C	IL17F	IL17RC	IL17RE	IL23A	ILDR1	LONRF3	SH2D6	TNIP2	ABCA1	ABCB1	ADAMTS12	ANK1	ANKRD22	B3GALT2	CAMTA1	CCR9	CD40	GPR44	IFT80
Type.2.T.helper.cellna	ASB2	CSRP2	DAPK1	DLC1	DNAJC12	DUSP6	GNAI1	LAMP3	NRP2	OSBPL1A	PDE4B	PHLDA1	PLA2G4A	RAB27B	RBMS3	RNF125	TMPRSS3	GATA3	BIRC5	CDC25C	CDC7	CENPF	CXCR6	DHFR	EVI5	GSTA4	HELLS	IL26	LAIR2
[truncated: 28 more columns]

## Sheet: S7
Table-S7: The activation states of biological pathways in distinct DNA methylation modification patterns by GSVA enrichment analysis
DNApattern A vs DNApattern C
Pathway	logFC	AveExpr	t	P.Value	adj.P.Val	B
KEGG_ADHERENS_JUNCTION	-0.28233	-0.07373	-16.022	1.25e-44	2.31e-42	90.7147
KEGG_ENDOMETRIAL_CANCER	-0.24846	-0.0547	-14.3157	1.44e-37	1.33e-35	74.6055
KEGG_COLORECTAL_CANCER	-0.22829	-0.07599	-13.246	2.93e-33	1.8e-31	64.782
KEGG_CHRONIC_MYELOID_LEUKEMIA	-0.2306	-0.08667	-12.5126	2.24e-30	1.03e-28	58.2093
KEGG_PROSTATE_CANCER	-0.19875	-0.06058	-12.4095	5.63e-30	2.07e-28	57.2975
KEGG_ERBB_SIGNALING_PATHWAY	-0.17778	-0.06414	-11.5783	8.37e-27	2.57e-25	50.0705
KEGG_WNT_SIGNALING_PATHWAY	-0.16248	-0.03978	-11.3351	6.79e-26	1.79e-24	48.0007
KEGG_TGF_BETA_SIGNALING_PATHWAY	-0.20594	-0.03947	-11.2358	1.59e-25	3.65e-24	47.1613
KEGG_NEUROTROPHIN_SIGNALING_PATHWAY	-0.1927	-0.07031	-11.2167	1.87e-25	3.82e-24	47.0005
KEGG_SMALL_CELL_LUNG_CANCER	-0.19546	-0.06777	-11.1088	4.67e-25	8.59e-24	46.0944
KEGG_UBIQUITIN_MEDIATED_PROTEOLYSIS	-0.20964	-0.11595	-11.0781	6.06e-25	9.99e-24	45.8372
KEGG_RENAL_CELL_CARCINOMA	-0.24179	-0.08994	-11.0695	6.52e-25	9.99e-24	45.7652
KEGG_APOPTOSIS	-0.2071	-0.02221	-10.8759	3.33e-24	4.71e-23	44.1528
KEGG_PANCREATIC_CANCER	-0.21102	-0.08395	-10.6772	1.75e-23	2.3e-22	42.5139
KEGG_CARDIAC_MUSCLE_CONTRACTION	0.246248	0.029836	10.5464	5.17e-23	6.34e-22	41.4433
KEGG_INSULIN_SIGNALING_PATHWAY	-0.14057	-0.03373	-10.2224	7.33e-22	8.43e-21	38.8246
KEGG_GLIOMA	-0.15734	-0.05021	-9.925	8.03e-21	8.69e-20	36.4618
KEGG_MTOR_SIGNALING_PATHWAY	-0.16194	-0.07323	-9.82154	1.83e-20	1.87e-19	35.6494
KEGG_DORSO_VENTRAL_AXIS_FORMATION	-0.23909	-0.04354	-9.5416	1.65e-19	1.6e-18	33.4771
KEGG_OXIDATIVE_PHOSPHORYLATION	0.303799	0.036979	9.5328	1.77e-19	1.6e-18	33.4095
KEGG_VASOPRESSIN_REGULATED_WATER_REABSORPTION	-0.1872	-0.08261	-9.5288	1.83e-19	1.6e-18	33.3787
KEGG_RIBOSOME	0.451127	-0.07181	9.28485	1.21e-18	1.01e-17	31.519
KEGG_PARKINSONS_DISEASE	0.283647	0.041146	9.20084	2.29e-18	1.83e-17	30.8855
KEGG_BASAL_TRANSCRIPTION_FACTORS	-0.20055	-0.09779	-9.12128	4.2e-18	3.22e-17	30.289
KEGG_NON_SMALL_CELL_LUNG_CANCER	-0.15579	-0.06939	-9.04154	7.68e-18	5.65e-17	29.6946
KEGG_INOSITOL_PHOSPHATE_METABOLISM	-0.18156	-0.08537	-8.96117	1.41e-17	9.95e-17	29.0988
KEGG_ACUTE_MYELOID_LEUKEMIA	-0.17086	-0.05802	-8.89374	2.33e-17	1.59e-16	28.6016
KEGG_PATHWAYS_IN_CANCER	-0.13854	-0.04252	-8.79749	4.77e-17	3.13e-16	27.8962
KEGG_OLFACTORY_TRANSDUCTION	0.177233	0.187339	8.78653	5.17e-17	3.28e-16	27.8163
KEGG_ALDOSTERONE_REGULATED_SODIUM_REABSORPTION	-0.1391	0.043509	-8.73958	7.32e-17	4.49e-16	27.4743
KEGG_HUNTINGTONS_DISEASE	0.19693	-0.01099	8.62432	1.71e-16	1.01e-15	26.6401
KEGG_SPHINGOLIPID_METABOLISM	-0.15368	-0.04112	-8.49508	4.38e-16	2.52e-15	25.7136
KEGG_THYROID_CANCER	-0.14951	-0.07949	-8.40286	8.52e-16	4.75e-15	25.0583
KEGG_ADIPOCYTOKINE_SIGNALING_PATHWAY	-0.15027	0.048551	-8.35582	1.19e-15	6.47e-15	24.7259
KEGG_CIRCADIAN_RHYTHM_MAMMAL	-0.26175	-0.03821	-8.26056	2.36e-15	1.24e-14	24.0569
KEGG_ENDOCYTOSIS	-0.12215	-0.06247	-8.15901	4.85e-15	2.48e-14	23.3495
KEGG_GAP_JUNCTION	-0.14908	-0.03935	-8.05155	1.03e-14	5.13e-14	22.6076
KEGG_ALZHEIMERS_DISEASE	0.176926	0.015395	8.0478	1.06e-14	5.13e-14	22.5819
KEGG_PYRIMIDINE_METABOLISM	0.156455	-0.07458	7.63142	1.85e-13	8.71e-13	19.7755
KEGG_LONG_TERM_POTENTIATION	-0.1272	-0.04307	-7.61651	2.04e-13	9.39e-13	19.677
KEGG_FOCAL_ADHESION	-0.17516	-0.02572	-7.5494	3.2e-13	1.44e-12	19.2355
KEGG_PHOSPHATIDYLINOSITOL_SIGNALING_SYSTEM	-0.15469	-0.07318	-7.53927	3.43e-13	1.5e-12	19.1691
KEGG_ARRHYTHMOGENIC_RIGHT_VENTRICULAR_CARDIOMYOPATHY_ARVC	-0.15816	-0.00678	-7.45123	6.15e-13	2.63e-12	18.5949
KEGG_LYSINE_DEGRADATION	-0.2113	0.037844	-7.03143	9.38e-12	3.9e-11	15.9271
KEGG_GLUTATHIONE_METABOLISM	0.148158	0.062655	7.02863	9.55e-12	3.9e-11	15.9098
KEGG_MAPK_SIGNALING_PATHWAY	-0.1031	-0.01435	-6.72868	6.22e-11	2.49e-10	14.0774
KEGG_MELANOGENESIS	-0.10604	-0.0273	-6.25474	1.06e-09	4.06e-09	11.312
KEGG_RNA_POLYMERASE	0.184945	-0.07661	6.23254	1.21e-09	4.53e-09	11.1865
KEGG_O_GLYCAN_BIOSYNTHESIS	-0.13055	0.001847	-6.03753	3.69e-09	1.36e-08	10.0996
KEGG_REGULATION_OF_ACTIN_CYTOSKELETON	-0.1107	-0.04019	-5.81345	1.29e-08	4.55e-08	8.88592
KEGG_VASCULAR_SMOOTH_MUSCLE_CONTRACTION	-0.10976	0.006083	-5.67221	2.77e-08	9.63e-08	8.1407
KEGG_CITRATE_CYCLE_TCA_CYCLE	-0.19753	0.083557	-5.65711	3.01e-08	1.03e-07	8.06198
KEGG_DNA_REPLICATION	0.200273	-0.21585	5.63882	3.32e-08	1.11e-07	7.9668
KEGG_T_CELL_RECEPTOR_SIGNALING_PATHWAY	-0.14803	-0.04916	-5.63351	3.41e-08	1.12e-07	7.93926
KEGG_GLYCOSPHINGOLIPID_BIOSYNTHESIS_LACTO_AND_NEOLACTO_SERIES	0.120448	0.01172	5.52485	6.09e-08	1.93e-07	7.37977
KEGG_JAK_STAT_SIGNALING_PATHWAY	-0.11692	0.01871	-5.40789	1.12e-07	3.5e-07	6.78799
KEGG_ARACHIDONIC_ACID_METABOLISM	0.111111	0.125513	5.36133	1.43e-07	4.31e-07	6.55543
KEGG_EPITHELIAL_CELL_SIGNALING_IN_HELICOBACTER_PYLORI_INFECTION	-0.11215	-0.04889	-5.31334	1.83e-07	5.42e-07	6.3175
KEGG_TOLL_LIKE_RECEPTOR_SIGNALING_PATHWAY	-0.11952	-0.00903	-5.27644	2.2e-07	6.44e-07	6.13588
KEGG_AXON_GUIDANCE	-0.10312	-0.02902	-5.19412	3.34e-07	9.61e-07	5.73454
KEGG_VALINE_LEUCINE_AND_ISOLEUCINE_DEGRADATION	-0.19223	0.166042	-4.99282	9.04e-07	2.48e-06	4.77636
KEGG_NOTCH_SIGNALING_PATHWAY	-0.11031	-0.08782	-4.96279	1.05e-06	2.8e-06	4.63623
KEGG_SULFUR_METABOLISM	0.122716	0.040388	4.88344	1.53e-06	4.02e-06	4.26962
KEGG_B_CELL_RECEPTOR_SIGNALING_PATHWAY	-0.13084	-0.03289	-4.86471	1.67e-06	4.34e-06	4.18385
KEGG_GLYCOSAMINOGLYCAN_DEGRADATION	-0.11853	0.023018	-4.81841	2.09e-06	5.33e-06	3.97308
KEGG_OTHER_GLYCAN_DEGRADATION	-0.14222	-0.01537	-4.69903	3.65e-06	8.94e-06	3.43784
KEGG_BASE_EXCISION_REPAIR	0.127776	-0.14501	4.66252	4.31e-06	1.04e-05	3.27652
KEGG_LEUKOCYTE_TRANSENDOTHELIAL_MIGRATION	-0.10026	0.003918	-4.47156	1.02e-05	2.41e-05	2.45124
KEGG_PROPANOATE_METABOLISM	-0.15353	0.150652	-4.33666	1.85e-05	4.31e-05	1.88696
KEGG_HOMOLOGOUS_RECOMBINATION	0.119928	-0.20299	4.19165	3.44e-05	7.81e-05	1.29794
KEGG_FOLATE_BIOSYNTHESIS	0.127088	0.160555	3.83216	0.000148	0.00031	-0.08311
KEGG_TERPENOID_BACKBONE_BIOSYNTHESIS	0.13812	0.0379	3.62658	0.000326	0.000666	-0.82133
KEGG_PROTEASOME	0.134129	-0.03098	3.3873	0.000779	0.001508	-1.63257
KEGG_STEROID_BIOSYNTHESIS	0.132474	0.001707	3.26558	0.00119	0.002212	-2.02526
KEGG_AMINOACYL_TRNA_BIOSYNTHESIS	-0.11303	-0.05878	-3.07858	0.002229	0.004101	-2.60203
KEGG_FATTY_ACID_METABOLISM	-0.10386	0.195949	-2.76024	0.006052	0.010494	-3.50916
DNApattern B vs DNApattern C
pathway	logFC	AveExpr	t	P.Value	adj.P.Val	B
KEGG_UBIQUITIN_MEDIATED_PROTEOLYSIS	-0.36317	-0.02616	-20.3833	1.17e-63	2.15e-61	134.263
KEGG_CELL_CYCLE	-0.40473	0.056725	-18.9434	2e-57	1.84e-55	119.992
KEGG_ARACHIDONIC_ACID_METABOLISM	0.358724	-0.01647	18.5038	1.59e-55	9.76e-54	115.64
KEGG_PROGESTERONE_MEDIATED_OOCYTE_MATURATION	-0.26723	0.010385	-18.054	1.39e-53	6.4e-52	111.195
KEGG_OOCYTE_MEIOSIS	-0.25675	0.016629	-17.7564	2.66e-52	9.81e-51	108.26
KEGG_METABOLISM_OF_XENOBIOTICS_BY_CYTOCHROME_P450	0.498432	-0.06495	16.9853	5.45e-49	1.67e-47	100.681
KEGG_DRUG_METABOLISM_CYTOCHROME_P450	0.505398	-0.07698	16.6514	1.46e-47	3.83e-46	97.4138
KEGG_CHRONIC_MYELOID_LEUKEMIA	-0.30647	-0.04071	-16.3872	1.95e-46	4.48e-45	94.8374
KEGG_RENAL_CELL_CARCINOMA	-0.3404	-0.03093	-16.2619	6.65e-46	1.36e-44	93.6178
KEGG_ADHERENS_JUNCTION	-0.30212	-0.05896	-16.2432	7.98e-46	1.47e-44	93.4359
KEGG_BASAL_TRANSCRIPTION_FACTORS	-0.32338	-0.02553	-16.0525	5.14e-45	8.6e-44	91.5847
KEGG_RETINOL_METABOLISM	0.506422	-0.06127	15.9864	9.79e-45	1.5e-43	90.9437
KEGG_COLORECTAL_CANCER	-0.28478	-0.04106	-15.9128	2.01e-44	2.84e-43	90.2309
KEGG_ERBB_SIGNALING_PATHWAY	-0.24508	-0.02371	-15.6488	2.61e-43	3.44e-42	87.6797
KEGG_PANCREATIC_CANCER	-0.30075	-0.03036	-15.6139	3.67e-43	4.5e-42	87.3424
KEGG_STEROID_HORMONE_BIOSYNTHESIS	0.463593	-0.04762	15.5731	5.45e-43	6.27e-42	86.9491
KEGG_NEUROTROPHIN_SIGNALING_PATHWAY	-0.25752	-0.03109	-15.4553	1.71e-42	1.85e-41	85.8154
KEGG_OLFACTORY_TRANSDUCTION	0.339977	0.092719	15.1838	2.35e-41	2.4e-40	83.2102
KEGG_TYROSINE_METABOLISM	0.383308	-0.06326	15.0975	5.39e-41	5.22e-40	82.3842
KEGG_LINOLEIC_ACID_METABOLISM	0.395853	-0.04016	14.9419	2.4e-40	2.21e-39	80.899
KEGG_MTOR_SIGNALING_PATHWAY	-0.24304	-0.02516	-14.87	4.79e-40	4.19e-39	80.2143
KEGG_SPLICEOSOME	-0.3961	0.058713	-14.8244	7.41e-40	6.2e-39	79.7804
KEGG_HOMOLOGOUS_RECOMBINATION	-0.39505	0.087895	-14.5829	7.44e-39	5.95e-38	77.489
KEGG_PPAR_SIGNALING_PATHWAY	0.36179	-0.05148	14.5552	9.68e-39	7.42e-38	77.227
KEGG_INOSITOL_PHOSPHATE_METABOLISM	-0.27043	-0.03265	-14.512	1.46e-38	1.08e-37	76.8181
KEGG_FOLATE_BIOSYNTHESIS	0.456257	-0.02793	14.4902	1.8e-38	1.27e-37	76.6121
KEGG_PRIMARY_BILE_ACID_BIOSYNTHESIS	0.553488	-0.1054	14.2061	2.66e-37	1.81e-36	73.9353
KEGG_DRUG_METABOLISM_OTHER_ENZYMES	0.414563	-0.04168	14.1972	2.89e-37	1.9e-36	73.852
KEGG_COMPLEMENT_AND_COAGULATION_CASCADES	0.448826	-0.08657	14.0865	8.23e-37	5.22e-36	72.8143
KEGG_SMALL_CELL_LUNG_CANCER	-0.24449	-0.03749	-13.4618	2.84e-34	1.74e-33	67.0092
KEGG_PROSTATE_CANCER	-0.22452	-0.04346	-13.433	3.71e-34	2.2e-33	66.7441
KEGG_NON_SMALL_CELL_LUNG_CANCER	-0.21978	-0.03111	-13.2636	1.78e-33	1.03e-32	65.187
KEGG_VASOPRESSIN_REGULATED_WATER_REABSORPTION	-0.25924	-0.03937	-13.2493	2.03e-33	1.13e-32	65.0565
KEGG_ENDOMETRIAL_CANCER	-0.24632	-0.0528	-12.9724	2.59e-32	1.4e-31	62.5298
KEGG_TRYPTOPHAN_METABOLISM	0.416098	-0.09283	12.9035	4.87e-32	2.56e-31	61.9044
KEGG_NEUROACTIVE_LIGAND_RECEPTOR_INTERACTION	0.199725	0.025241	12.8277	9.73e-32	4.97e-31	61.2174
KEGG_MISMATCH_REPAIR	-0.40539	0.059621	-12.7681	1.67e-31	8.32e-31	60.6786
KEGG_PHENYLALANINE_METABOLISM	0.36803	-0.06336	12.7517	1.94e-31	9.41e-31	60.5306
KEGG_RNA_DEGRADATION	-0.29474	0.005033	-12.676	3.86e-31	1.82e-30	59.8488
KEGG_ARGININE_AND_PROLINE_METABOLISM	0.313183	-0.06478	12.4793	2.29e-30	1.05e-29	58.0839
KEGG_GLUTATHIONE_METABOLISM	0.270615	-0.00873	12.436	3.38e-30	1.52e-29	57.6973
KEGG_NON_HOMOLOGOUS_END_JOINING	-0.34996	0.017838	-12.3125	1.02e-29	4.48e-29	56.5974
KEGG_NUCLEOTIDE_EXCISION_REPAIR	-0.3075	0.028629	-12.3095	1.05e-29	4.5e-29	56.57
KEGG_ENDOCYTOSIS	-0.1846	-0.02549	-12.2992	1.15e-29	4.82e-29	56.4789
KEGG_STARCH_AND_SUCROSE_METABOLISM	0.326898	-0.05993	12.2615	1.62e-29	6.61e-29	56.144
KEGG_PHOSPHATIDYLINOSITOL_SIGNALING_SYSTEM	-0.23028	-0.02833	-12.1764	3.46e-29	1.38e-28	55.39
KEGG_GLYCOLYSIS_GLUCONEOGENESIS	0.266945	-0.05064	11.8736	5.06e-28	1.98e-27	52.7276
KEGG_GLIOMA	-0.17925	-0.0358	-11.7369	1.68e-27	6.46e-27	51.5356
KEGG_BUTANOATE_METABOLISM	0.387066	-0.06309	11.656	3.42e-27	1.28e-26	50.8339
KEGG_FATTY_ACID_METABOLISM	0.422727	-0.10174	11.5586	8e-27	2.94e-26	49.9912
KEGG_THYROID_CANCER	-0.22444	-0.03507	-11.4401	2.24e-26	8.08e-26	48.971
KEGG_PORPHYRIN_AND_CHLOROPHYLL_METABOLISM	0.345692	-0.05527	11.3758	3.9e-26	1.38e-25	48.4198
KEGG_PARKINSONS_DISEASE	0.336477	0.007601	11.2144	1.57e-25	5.44e-25	47.0431
KEGG_HISTIDINE_METABOLISM	0.328075	-0.06197	11.2076	1.66e-25	5.66e-25	46.9854
KEGG_NOTCH_SIGNALING_PATHWAY	-0.24089	-0.0123	-11.191	1.91e-25	6.4e-25	46.8444
KEGG_DNA_REPLICATION	-0.39135	0.117551	-11.1854	2.01e-25	6.59e-25	46.7971
KEGG_WNT_SIGNALING_PATHWAY	-0.17183	-0.03244	-11.1648	2.39e-25	7.73e-25	46.6227
KEGG_PATHWAYS_IN_CANCER	-0.16577	-0.02532	-11.1124	3.75e-25	1.19e-24	46.1787
KEGG_GLYCINE_SERINE_AND_THREONINE_METABOLISM	0.412295	-0.05086	11.0727	5.26e-25	1.64e-24	45.843
KEGG_PYRUVATE_METABOLISM	0.299311	-0.06161	10.9932	1.03e-24	3.17e-24	45.173
KEGG_OXIDATIVE_PHOSPHORYLATION	0.336705	0.014495	10.9722	1.24e-24	3.73e-24	44.9968
KEGG_PENTOSE_AND_GLUCURONATE_INTERCONVERSIONS	0.392113	-0.05848	10.8816	2.66e-24	7.89e-24	44.2374
KEGG_BETA_ALANINE_METABOLISM	0.364607	-0.08412	10.8404	3.77e-24	1.1e-23	43.8925
KEGG_LONG_TERM_POTENTIATION	-0.16589	-0.01952	-10.7981	5.37e-24	1.54e-23	43.5404
KEGG_ACUTE_MYELOID_LEUKEMIA	-0.20222	-0.03807	-10.6678	1.6e-23	4.54e-23	42.4584
KEGG_ASCORBATE_AND_ALDARATE_METABOLISM	0.416581	-0.06816	10.5677	3.69e-23	1.03e-22	41.6325
KEGG_GAP_JUNCTION	-0.18028	-0.01977	-10.4834	7.43e-23	2.04e-22	40.9398
KEGG_ALANINE_ASPARTATE_AND_GLUTAMATE_METABOLISM	0.282936	-0.05425	10.4235	1.22e-22	3.3e-22	40.45
KEGG_PEROXISOME	0.313162	-0.06893	10.3571	2.11e-22	5.62e-22	39.9081
KEGG_NITROGEN_METABOLISM	0.2629	-0.02295	10.2493	5.09e-22	1.34e-21	39.0339
KEGG_BLADDER_CANCER	-0.18572	0.02044	-10.2172	6.62e-22	1.72e-21	38.774
KEGG_GNRH_SIGNALING_PATHWAY	-0.15608	-0.01309	-10.1414	1.23e-21	3.14e-21	38.1631
KEGG_DORSO_VENTRAL_AXIS_FORMATION	-0.24916	-0.03483	-10.1214	1.44e-21	3.64e-21	38.0027
KEGG_CARDIAC_MUSCLE_CONTRACTION	0.232644	0.034479	10.0573	2.43e-21	6.04e-21	37.4891
KEGG_TGF_BETA_SIGNALING_PATHWAY	-0.18626	-0.04807	-9.98145	4.48e-21	1.1e-20	36.8834
KEGG_FC_GAMMA_R_MEDIATED_PHAGOCYTOSIS	-0.2329	0.000375	-9.93502	6.5e-21	1.57e-20	36.5141
KEGG_ALPHA_LINOLENIC_ACID_METABOLISM	0.230248	-0.00484	9.89494	8.97e-21	2.14e-20	36.1961
KEGG_RENIN_ANGIOTENSIN_SYSTEM	0.249268	-0.03676	9.75873	2.66e-20	6.27e-20	35.1214
KEGG_PATHOGENIC_ESCHERICHIA_COLI_INFECTION	-0.22752	0.015261	-9.65269	6.16e-20	1.43e-19	34.291
KEGG_ALZHEIMERS_DISEASE	0.202189	-0.00116	9.52045	1.74e-19	4.01e-19	33.2633
KEGG_BASE_EXCISION_REPAIR	-0.23986	0.062126	-9.19358	2.19e-18	4.98e-18	30.7616
KEGG_NICOTINATE_AND_NICOTINAMIDE_METABOLISM	0.197613	-0.04402	9.12181	3.79e-18	8.51e-18	30.2198
KEGG_GLYOXYLATE_AND_DICARBOXYLATE_METABOLISM	0.263222	-0.0655	8.98813	1.05e-17	2.32e-17	29.2182
KEGG_TAURINE_AND_HYPOTAURINE_METABOLISM	0.225265	-0.02932	8.85939	2.75e-17	6.03e-17	28.2627
KEGG_REGULATION_OF_ACTIN_CYTOSKELETON	-0.14981	-0.0166	-8.84185	3.14e-17	6.8e-17	28.1333
KEGG_INSULIN_SIGNALING_PATHWAY	-0.11551	-0.0462	-8.54562	2.81e-16	6e-16	25.973
KEGG_PROPANOATE_METABOLISM	0.301311	-0.10567	8.45407	5.47e-16	1.16e-15	25.3157
KEGG_VALINE_LEUCINE_AND_ISOLEUCINE_DEGRADATION	0.312352	-0.11804	8.27659	1.96e-15	4.11e-15	24.0553
KEGG_P53_SIGNALING_PATHWAY	-0.13614	0.00579	-8.01136	1.28e-14	2.65e-14	22.2069
KEGG_SULFUR_METABOLISM	0.19842	-0.00413	7.99197	1.47e-14	3.01e-14	22.0735
KEGG_SPHINGOLIPID_METABOLISM	-0.14246	-0.04557	-7.76964	6.84e-14	1.38e-13	20.5604
KEGG_N_GLYCAN_BIOSYNTHESIS	-0.18283	-0.01642	-7.67491	1.31e-13	2.61e-13	19.9252
KEGG_T_CELL_RECEPTOR_SIGNALING_PATHWAY	-0.18586	-0.02582	-7.60347	2.12e-13	4.19e-13	19.45
KEGG_PROXIMAL_TUBULE_BICARBONATE_RECLAMATION	0.194348	-0.0522	7.59946	2.17e-13	4.23e-13	19.4235
KEGG_APOPTOSIS	-0.15033	-0.05186	-7.59875	2.19e-13	4.23e-13	19.4188
KEGG_MELANOGENESIS	-0.11392	-0.0215	-7.57003	2.65e-13	5.08e-13	19.2287
KEGG_EPITHELIAL_CELL_SIGNALING_IN_HELICOBACTER_PYLORI_INFECTION	-0.14701	-0.02769	-7.32239	1.37e-12	2.61e-12	17.6127
KEGG_GLYCEROLIPID_METABOLISM	0.130186	-0.00635	7.25157	2.18e-12	4.1e-12	17.158
KEGG_AUTOIMMUNE_THYROID_DISEASE	0.26403	-0.00678	6.9762	1.28e-11	2.38e-11	15.4226
KEGG_AMYOTROPHIC_LATERAL_SCLEROSIS_ALS	0.103808	0.00607	6.91183	1.92e-11	3.54e-11	15.0245
KEGG_FRUCTOSE_AND_MANNOSE_METABOLISM	0.133451	-0.0146	6.88564	2.27e-11	4.12e-11	14.8633
KEGG_HUNTINGTONS_DISEASE	0.152608	0.011714	6.88476	2.28e-11	4.12e-11	14.8579
KEGG_AXON_GUIDANCE	-0.12527	-0.01516	-6.79703	3.94e-11	7.05e-11	14.3216
KEGG_SYSTEMIC_LUPUS_ERYTHEMATOSUS	0.23459	-0.02021	6.63206	1.09e-10	1.93e-10	13.3279
KEGG_FOCAL_ADHESION	-0.14576	-0.04022	-6.53587	1.95e-10	3.42e-10	12.7576
KEGG_GALACTOSE_METABOLISM	0.137117	-0.02387	6.497	2.47e-10	4.28e-10	12.529
KEGG_PRION_DISEASES	0.15456	-0.03926	6.42729	3.74e-10	6.37e-10	12.1218
KEGG_ABC_TRANSPORTERS	0.143524	-0.04951	5.874	9.03e-09	1.52e-08	9.01827
KEGG_GLYCOSYLPHOSPHATIDYLINOSITOL_GPI_ANCHOR_BIOSYNTHESIS	-0.1442	-0.00933	-5.61544	3.7e-08	6.08e-08	7.64815
KEGG_CIRCADIAN_RHYTHM_MAMMAL	-0.18071	-0.08094	-5.50203	6.76e-08	1.1e-07	7.0638
KEGG_ARRHYTHMOGENIC_RIGHT_VENTRICULAR_CARDIOMYOPATHY_ARVC	-0.11317	-0.03034	-5.44609	9.06e-08	1.45e-07	6.7793
KEGG_BIOSYNTHESIS_OF_UNSATURATED_FATTY_ACIDS	0.18405	-0.04741	5.42275	1.02e-07	1.62e-07	6.66132
KEGG_B_CELL_RECEPTOR_SIGNALING_PATHWAY	-0.13018	-0.03163	-5.28318	2.1e-07	3.3e-07	5.96507
KEGG_ASTHMA	0.205548	-0.00226	5.26147	2.35e-07	3.66e-07	5.8582
KEGG_PENTOSE_PHOSPHATE_PATHWAY	0.126718	-0.00434	4.96765	1.01e-06	1.55e-06	4.44953
KEGG_TERPENOID_BACKBONE_BIOSYNTHESIS	0.192254	0.005436	4.93073	1.21e-06	1.84e-06	4.27756
KEGG_MATURITY_ONSET_DIABETES_OF_THE_YOUNG	0.126857	0.036994	4.68918	3.78e-06	5.66e-06	3.18055
KEGG_AMINOACYL_TRNA_BIOSYNTHESIS	-0.15009	-0.03633	-4.65231	4.48e-06	6.65e-06	3.01742
KEGG_PANTOTHENATE_AND_COA_BIOSYNTHESIS	0.121607	-0.01207	4.53995	7.48e-06	1.1e-05	2.52745
KEGG_CYTOKINE_CYTOKINE_RECEPTOR_INTERACTION	0.112721	-0.00183	4.52091	8.15e-06	1.19e-05	2.44547
KEGG_GRAFT_VERSUS_HOST_DISEASE	0.193218	-0.03348	4.32822	1.91e-05	2.74e-05	1.63356
KEGG_CELL_ADHESION_MOLECULES_CAMS	0.118666	-0.02321	4.32097	1.97e-05	2.81e-05	1.60365
KEGG_INTESTINAL_IMMUNE_NETWORK_FOR_IGA_PRODUCTION	0.162184	-0.00738	4.29444	2.21e-05	3.12e-05	1.49452
KEGG_ALLOGRAFT_REJECTION	0.193281	-0.02801	4.26203	2.54e-05	3.53e-05	1.36209
KEGG_HEMATOPOIETIC_CELL_LINEAGE	0.123298	-0.01098	4.19452	3.38e-05	4.67e-05	1.08912
KEGG_RIBOFLAVIN_METABOLISM	-0.10867	0.001761	-3.80024	0.000167	0.000226	-0.4249
KEGG_TYPE_I_DIABETES_MELLITUS	0.151986	-0.01503	3.70111	0.000245	0.000329	-0.78376
KEGG_ONE_CARBON_POOL_BY_FOLATE	0.100838	-0.03524	3.61906	0.000334	0.000442	-1.07409
KEGG_CITRATE_CYCLE_TCA_CYCLE	0.125576	-0.09742	3.56849	0.000403	0.000526	-1.24998
KEGG_RIBOSOME	0.137385	0.100683	2.74234	0.006377	0.007771	-3.79064
DNApattern A vs DNApattern C
pathway	logFC	AveExpr	t	P.Value	adj.P.Val	B
HALLMARK_PROTEIN_SECRETION	-0.33896	-0.07508	-15.382	5.93e-42	2.97e-40	84.4942
HALLMARK_UV_RESPONSE_DN	-0.29901	-0.00886	-14.1257	8.62e-37	2.16e-35	72.6662
HALLMARK_ANDROGEN_RESPONSE	-0.24089	0.004743	-13.7298	3.43e-35	5.72e-34	69.0017
HALLMARK_HEME_METABOLISM	-0.15324	0.017136	-12.0701	1.15e-28	1.43e-27	54.07
HALLMARK_TGF_BETA_SIGNALING	-0.27027	-0.06596	-10.3986	1.75e-22	1.75e-21	39.9432
HALLMARK_MITOTIC_SPINDLE	-0.20448	-0.17497	-10.1198	1.69e-21	1.41e-20	37.6974
HALLMARK_HEDGEHOG_SIGNALING	-0.17122	-0.01379	-7.5588	3.01e-13	2.15e-12	18.9282
HALLMARK_WNT_BETA_CATENIN_SIGNALING	-0.14756	-0.06011	-6.72821	6.25e-11	3.47e-10	13.6894
HALLMARK_DNA_REPAIR	0.136767	-0.10415	6.06868	3.09e-09	1.41e-08	9.87442
HALLMARK_PI3K_AKT_MTOR_SIGNALING	-0.10147	-0.08495	-6.0682	3.1e-09	1.41e-08	9.87179
HALLMARK_REACTIVE_OXYGEN_SPECIES_PATHWAY	0.121754	0.042413	5.02142	7.86e-07	3.28e-06	4.49756
HALLMARK_MYC_TARGETS_V2	0.160773	-0.09739	4.55718	6.97e-06	2.49e-05	2.39841
HALLMARK_OXIDATIVE_PHOSPHORYLATION	0.103434	0.054559	3.47412	0.000571	0.001586	-1.77535
DNApattern B vs DNApattern C
pathway	logFC	AveExpr	t	P.Value	adj.P.Val	B
HALLMARK_MITOTIC_SPINDLE	-0.51429	0.003488	-27.9805	6.48e-96	3.24e-94	208.163
HALLMARK_G2M_CHECKPOINT	-0.54169	0.087154	-21.269	1.53e-67	3.82e-66	142.873
HALLMARK_E2F_TARGETS	-0.50329	0.108587	-16.7903	3.49e-48	5.82e-47	98.3587
HALLMARK_XENOBIOTIC_METABOLISM	0.393126	-0.06864	15.7249	1.18e-43	1.48e-42	87.9491
HALLMARK_PROTEIN_SECRETION	-0.34907	-0.0651	-15.6268	3.07e-43	3.07e-42	86.9978
HALLMARK_KRAS_SIGNALING_DN	0.198333	0.016046	14.6325	4.44e-39	3.57e-38	77.4446
HALLMARK_PI3K_AKT_MTOR_SIGNALING	-0.23518	-0.00777	-14.6201	5e-39	3.57e-38	77.3268
HALLMARK_COAGULATION	0.329351	-0.05855	14.4164	3.48e-38	2.17e-37	75.3929
HALLMARK_FATTY_ACID_METABOLISM	0.299433	-0.06618	12.1699	3.58e-29	1.99e-28	54.7233
HALLMARK_ADIPOGENESIS	0.233471	-0.06809	11.6063	5.17e-27	2.59e-26	49.775
HALLMARK_BILE_ACID_METABOLISM	0.327753	-0.07656	11.2498	1.13e-25	5.15e-25	46.7051
HALLMARK_TGF_BETA_SIGNALING	-0.28413	-0.0547	-11.1551	2.55e-25	1.06e-24	45.8978
HALLMARK_MYC_TARGETS_V1	-0.33511	0.060003	-10.6763	1.47e-23	5.65e-23	41.8717
HALLMARK_UNFOLDED_PROTEIN_RESPONSE	-0.21175	-0.01287	-10.2047	7.24e-22	2.58e-21	38.0023
HALLMARK_REACTIVE_OXYGEN_SPECIES_PATHWAY	0.237606	-0.02489	9.81899	1.63e-20	5.42e-20	34.9142
HALLMARK_PANCREAS_BETA_CELLS	0.174996	0.01303	9.42668	3.59e-19	1.12e-18	31.8481
HALLMARK_OXIDATIVE_PHOSPHORYLATION	0.26197	-0.03675	9.37716	5.27e-19	1.55e-18	31.4667
HALLMARK_PEROXISOME	0.188223	-0.04408	8.81437	3.83e-17	1.06e-16	27.2238
HALLMARK_WNT_BETA_CATENIN_SIGNALING	-0.18712	-0.0358	-8.67501	1.08e-16	2.83e-16	26.2001
HALLMARK_MYOGENESIS	0.159257	-0.01803	8.19002	3.62e-15	9.05e-15	22.726
HALLMARK_UV_RESPONSE_DN	-0.15495	-0.08691	-7.01985	9.68e-12	2.3e-11	14.9496
HALLMARK_DNA_REPAIR	-0.12022	0.040044	-5.69962	2.35e-08	5.1e-08	7.32241
HALLMARK_NOTCH_SIGNALING	-0.11946	-0.01477	-5.18838	3.39e-07	7.07e-07	4.72813
HALLMARK_MTORC1_SIGNALING	-0.11248	0.002312	-4.86408	1.66e-06	3.32e-06	3.19291
HALLMARK_HEDGEHOG_SIGNALING	-0.10819	-0.04744	-4.76242	2.69e-06	5.17e-06	2.72972

## Sheet: S8
Table-S8: Prognostic analysis of 112 DMR phenotype-related genes using a univariate Cox regression model
id	HR	HR.95L	HR.95H	pvalue
TROAP	1.50972	1.32893	1.7151	2.46e-10
CDCA3	1.72406	1.48573	2.00061	7.19e-13
MYBL2	1.37744	1.25919	1.50681	2.71e-12
UBE2C	1.40142	1.26114	1.55731	3.58e-10
AURKB	1.44406	1.28254	1.62592	1.27e-09
CDC20	1.46441	1.32086	1.62355	4.27e-13
BIRC5	1.47191	1.31973	1.64163	3.86e-12
CDT1	1.51751	1.34063	1.71772	4.22e-11
RECQL4	1.4314	1.25339	1.63469	1.2e-07
NRM	1.26999	1.11338	1.44863	0.000372
CENPM	1.43012	1.27432	1.60498	1.21e-09
E2F1	1.3541	1.21523	1.50884	4e-08
RNASEH2A	1.57015	1.33794	1.84266	3.29e-08
CENPW	1.46026	1.27445	1.67317	4.97e-08
PTTG1	1.49444	1.32352	1.68745	9e-11
GINS2	1.44713	1.24469	1.6825	1.53e-06
SMC4	1.36502	1.18362	1.57422	1.89e-05
INCENP	1.64105	1.37074	1.96468	6.89e-08
C19orf48	1.41459	1.21162	1.65156	1.14e-05
PAFAH1B3	1.30478	1.166	1.46009	3.54e-06
UBE2S	1.57856	1.36867	1.82065	3.58e-10
ADH1B	0.880135	0.832525	0.930468	6.8e-06
TK1	1.36039	1.20216	1.53945	1.07e-06
HSD11B1	0.933024	0.886581	0.981899	0.007787
CYP3A4	0.915082	0.876109	0.955788	6.43e-05
AQP9	0.899983	0.849413	0.953564	0.000355
HPD	0.93069	0.887765	0.975691	0.002869
CFHR4	0.816768	0.756873	0.881403	1.9e-07
TUBA1B	1.37953	1.19964	1.58639	6.38e-06
GLYAT	0.888149	0.836185	0.943341	0.000115
GYS2	0.858498	0.799202	0.922193	2.94e-05
SPHK1	1.12457	1.03906	1.21711	0.003619
ABCB4	0.875719	0.807301	0.949935	0.001386
YWHAQ	1.67541	1.38104	2.03253	1.65e-07
DCAF16	1.42325	1.1823	1.71332	0.000192
PRRC2A	1.31768	1.08641	1.59817	0.005084
TAT	0.894696	0.850492	0.941196	1.68e-05
DMGDH	0.840757	0.769344	0.918799	0.000128
C6	0.853678	0.794176	0.917639	1.77e-05
MAL2	1.10864	1.00035	1.22865	0.04922
CYP8B1	0.90744	0.861823	0.955471	0.000223
CYP1A2	0.923962	0.865914	0.9859	0.016899
DUSP9	1.12805	1.04658	1.21585	0.001631
AOX1	0.924626	0.867599	0.985402	0.015833
SEC14L2	0.832143	0.760378	0.91068	6.52e-05
ITPKA	1.20627	1.07538	1.35309	0.001374
SMC2	1.45059	1.2061	1.74463	7.82e-05
C8A	0.878903	0.818479	0.943788	0.000382
KPNB1	1.65334	1.32388	2.06479	9.23e-06
HAO1	0.87927	0.82117	0.941481	0.000225
DNASE1L3	0.761	0.685952	0.844258	2.52e-07
C4BPA	0.90203	0.849164	0.958188	0.00082
CTH	0.895648	0.827485	0.969426	0.006356
CYP4F2	0.890143	0.828602	0.956255	0.001454
OTC	0.926439	0.868824	0.987875	0.019683
TFDP1	1.44402	1.2376	1.68487	3.04e-06
MIS18BP1	1.42664	1.14443	1.77843	0.00158
ADNP	1.35341	1.07772	1.69962	0.009213
NAT2	0.883548	0.809625	0.96422	0.005481
SLC46A3	0.848407	0.773336	0.930765	0.000506
PCK1	0.915891	0.866137	0.968502	0.002049
APAF1	1.56008	1.23812	1.96575	0.000162
DEK	1.3094	1.10239	1.55528	0.002139
LRIG3	1.19197	1.03497	1.3728	0.014813
ADH4	0.887715	0.848515	0.928725	2.35e-07
TMSB10	1.12661	1.0272	1.23565	0.011432
CDO1	0.87984	0.825744	0.93748	7.68e-05
DCAF7	1.55997	1.26634	1.92168	2.92e-05
CYP2C8	0.889693	0.841531	0.940612	3.85e-05
FMO3	0.869028	0.815868	0.925651	1.31e-05
BAZ2A	1.30461	1.0543	1.61434	0.014426
UBAP2L	1.48297	1.20904	1.81897	0.000156
ANGPTL3	0.929168	0.865591	0.997415	0.042201
CPB2	0.865605	0.806647	0.928871	6.07e-05
CFHR5	0.903984	0.852864	0.958168	0.000677
CPN2	0.910892	0.844101	0.982968	0.016301
BAAT	0.882805	0.81861	0.952034	0.001212
TRNP1	1.23697	1.14275	1.33894	1.43e-07
CYP2C9	0.867653	0.819684	0.918428	9.96e-07
CYP2E1	0.957025	0.919454	0.996132	0.031584
PLG	0.905158	0.850093	0.963791	0.00186
PRRC2C	1.2572	1.0366	1.52475	0.020067
GPT2	0.857405	0.77879	0.943956	0.001716
ZDHHC20	1.36736	1.11805	1.67226	0.002315
UPK3A	1.08845	1.02022	1.16124	0.010289
RAI1	1.31601	1.09702	1.57869	0.003104
F13B	0.879041	0.81609	0.946849	0.000673
SMC3	1.23343	1.03618	1.46823	0.018289
SRD5A2	0.868973	0.789003	0.957048	0.004355
ADH6	0.907147	0.835028	0.985494	0.021127
CALU	1.54686	1.30533	1.83308	4.75e-07
HMGN4	1.2337	1.05261	1.44595	0.009514
BAIAP2L2	1.19136	1.08931	1.30296	0.000127
RAP2A	1.38682	1.17555	1.63607	0.000105
HLTF	1.35541	1.12346	1.63524	0.001495
LAMB1	1.22649	1.09054	1.3794	0.00066
MBL2	0.889285	0.824984	0.958597	0.002183
BHMT	0.91385	0.863045	0.967645	0.002022
APOC1	0.830272	0.765348	0.900704	7.56e-06
LECT2	0.891347	0.840947	0.944769	0.000107
RBL2	0.838701	0.722252	0.973925	0.021089
CPS1	0.900855	0.857888	0.945975	2.82e-05
BCL9L	1.19484	1.0234	1.39499	0.02428
LAMC1	1.19566	1.04923	1.36253	0.007344
SLC25A24	1.35745	1.18129	1.55989	1.64e-05
MIR621	0.905779	0.840159	0.976523	0.009905
FOXQ1	1.12715	1.03625	1.22603	0.005271
DLG5	1.25681	1.08159	1.46042	0.002847
SAA4	0.894368	0.840958	0.951171	0.00038
PFKFB3	1.1391	1.03405	1.25482	0.008332
TTR	0.911632	0.859567	0.966851	0.002046
APOC1P1	0.901292	0.836525	0.971074	0.006306

## Sheet: S9
Table-S9: Tumor DNA methylation patterns and DMRs score of 570 HCC patients with survival information
id	sampleType	OS.time	OS	CDCA3	CDC20	YWHAQ	ADH4	TRNP1	CYP2C9	CALU	APOC1	DMRscore	group	DNApatterns	geneCluster
DO227643	ICGC	3.45206	0	0.955493	1.36727	5.41085	10.8258	1.341	9.52406	3.89591	13.0465	1.45491	Low	C	A
DO227801	ICGC	1.80822	0	1.32112	2.87236	5.20396	8.63884	3.51606	8.00369	5.09582	12.8274	2.12716	Low	A	A
DO23508	ICGC	1.06849	0	2.82443	5.51141	5.95152	8.29669	2.50142	3.46295	3.91833	12.6571	3.89206	Low	C	B
DO23509	ICGC	2.13699	1	3.10695	3.07148	7.58702	6.85685	0.773981	8.80097	6.46081	12.1543	3.1507	High	B	A
DO23510	ICGC	2.38356	0	1.81054	3.66054	6.19953	3.9141	6.24595	5.81662	5.55174	13.0465	3.04532	Low	C	B
DO23511	ICGC	0.493151	1	4.05686	5.27492	5.07188	5.81529	2.8213	5.45849	5.6687	13.0465	4.64405	Low	C	B
DO23512	ICGC	3.45206	0	0.82751	1.41324	4.9993	8.09805	3.46093	8.42529	3.99763	13.4121	1.53395	Low	C	A
DO23513	ICGC	3.28767	0	1.19281	2.27714	6.00726	6.58735	1.11219	4.84324	5.64788	13.0465	2.08271	Low	A	A
DO23514	ICGC	3.53425	0	1.60681	3.03029	6.38258	11.2814	0.74244	8.02704	4.69662	12.6571	2.16845	Low	A	A
DO23515	ICGC	3.36986	0	3.75428	5.44638	6.7402	2.50522	4.7366	2.25863	5.76451	11.6178	5.57488	High	B	C
DO23516	ICGC	0.054795	1	2.60169	4.89269	6.0037	9.22465	3.24786	7.46265	5.10444	13.4121	3.42367	High	B	A
DO23517	ICGC	3.28767	0	0.49447	1.20528	5.89046	10.5464	1.841	9.25904	4.34869	13.4121	1.40316	Low	C	A
DO23518	ICGC	3.61644	0	1.44553	3.20914	5.38882	6.6127	1.91561	5.19901	4.71228	11.8237	2.32794	Low	A	A
DO23519	ICGC	1.72603	0	4.41002	7.70991	6.7402	0.90575	6.94851	2.45513	4.75941	11.1146	8.29869	High	C	C
DO23521	ICGC	3.0411	0	3.24561	5.06826	6.84931	0.673081	3.67494	5.07313	5.67235	11.0734	4.63292	High	B	C
DO23523	ICGC	2.9589	0	0.569825	1.16864	6.71849	1.3616	1.68149	0.737683	6.06373	11.6178	1.97374	Low	A	C
DO23524	ICGC	2.87671	0	2.62965	4.68759	7.88065	2.37949	4.24566	6.02349	6.17777	11.7475	4.20287	High	B	B
DO23525	ICGC	2.87671	0	3.55224	6.39636	6.20654	6.88744	4.62868	6.97838	4.64811	12.0677	5.03565	High	B	B
DO23526	ICGC	2.87671	0	2.56819	4.35926	6.5586	3.90331	6.01459	4.59766	5.1971	13.4121	3.77796	High	C	C
DO23527	ICGC	2.87671	0	0.874095	2.048	5.76993	10.9942	2.8671	9.98454	4.93218	13.4121	1.69787	Low	A	A
DO23528	ICGC	2.79452	0	1.5633	2.44827	5.98234	8.06627	1.50411	8.75875	4.29179	12.2534	1.98229	Low	B	B
DO23529	ICGC	2.54794	0	1.89076	3.37375	6.51446	2.36875	1.1499	10.4109	4.40552	12.6571	2.37547	Low	A	A
DO23530	ICGC	0.493151	1	0.609901	1.66512	6.83526	7.136	2.65333	6.77952	5.65215	10.3793	1.86405	Low	A	B
DO23531	ICGC	2.46575	0	-0.02618	0.628899	6.01076	10.5914	2.07713	10.2627	4.79596	12.6571	1.22835	Low	A	A
DO23532	ICGC	2.63014	0	0.984777	2.29051	4.22788	8.84618	1.60173	8.50647	2.94967	12.8274	1.55776	Low	C	A
DO23533	ICGC	2.46575	0	2.597	3.08832	5.41847	8.83935	0.689761	9.02234	4.02402	13.4121	2.33377	Low	B	A
DO23534	ICGC	2.30137	0	1.46556	1.66077	5.40568	11.6367	0.735007	7.82432	3.72514	13.4121	1.63525	Low	A	A
DO23535	ICGC	2.63014	0	1.80885	2.22783	6.24879	6.55724	3.66492	7.82432	6.0881	13.0465	2.33881	Low	A	B
DO23536	ICGC	2.54794	0	0.482078	2.18661	6.62978	8.74671	1.47408	8.71162	4.40096	13.0465	1.66291	Low	A	A
DO23537	ICGC	2.46575	1	4.02246	6.92751	7.58412	6.82533	0.610782	7.02657	6.22199	12.0677	5.99773	High	B	B
DO23538	ICGC	1.23288	0	1.22064	2.57939	6.04259	9.58557	2.46664	8.83591	5.27411	13.0465	2.01147	Low	A	A
DO23539	ICGC	3.0411	0	3.94113	4.24906	5.57792	9.59503	1.51921	7.98675	4.41327	13.4121	3.50282	Low	B	A
DO23540	ICGC	2.05479	0	2.24739	3.60575	4.54504	3.54543	3.70308	6.40103	5.06553	13.0465	2.76907	Low	C	B
DO23541	ICGC	2.54794	0	1.60196	2.07444	6.2364	8.49925	2.48134	8.91704	5.30519	12.8274	2.03166	Low	A	A
DO23542	ICGC	2.63014	0	1.92465	2.9708	6.50863	10.2673	1.56459	8.43235	4.85953	12.6571	2.32269	Low	A	A
DO23543	ICGC	2.79452	0	2.00438	2.70595	6.0563	9.24302	0.997585	9.02234	4.14277	13.0465	2.1158	Low	B	A
DO23544	ICGC	2.63014	0	0.604397	1.76975	4.87955	10.4194	2.75263	9.16822	4.50909	12.5022	1.52709	Low	A	A
DO23545	ICGC	1.56164	1	2.23014	4.4719	6.17304	7.04746	4.22041	8.2703	5.00626	12.3642	3.16579	Low	C	B
DO23546	ICGC	2.87671	0	2.56254	3.75883	5.07321	9.13498	1.64001	9.41873	4.05296	12.6571	2.542	Low	B	A
DO23547	ICGC	2.79452	0	1.00503	2.41554	6.02928	7.93957	1.85919	4.531	4.8334	13.4121	2.01185	Low	B	B
DO23548	ICGC	2.30137	0	2.08869	2.30933	5.10277	9.39178	1.18861	8.28382	4.6746	13.4121	2.03518	Low	A	A
DO23549	ICGC	2.71233	0	3.40157	4.42543	5.80641	10.3402	0.703478	7.69996	4.48117	12.5022	3.31675	High	B	A
DO23550	ICGC	2.71233	0	1.92017	3.32084	6.46313	9.46213	3.95386	9.55922	4.84114	13.0465	2.49767	Low	A	A
DO23551	ICGC	0.410959	1	0.080086	0.590664	5.7969	9.56437	1.97549	9.38444	5.43238	12.2534	1.29711	Low	A	A
DO23552	ICGC	2.21918	0	2.60611	4.58113	7.14693	4.58621	1.81079	8.71162	5.84293	11.6848	3.51954	High	B	B
DO45091	ICGC	3.61644	1	1.56258	2.42719	6.4922	8.60913	3.47511	8.27699	5.68021	12.2534	2.25518	Low	A	A
DO45092	ICGC	3.28767	1	1.83282	4.31341	6.49062	7.08312	5.26863	5.29318	5.43388	13.0465	3.24446	Low	C	B
DO45093	ICGC	1.9726	1	4.15881	6.42356	7.47219	9.13498	7.26603	6.03476	4.85062	13.0465	6.2097	High	B	B
DO45094	ICGC	4.52055	0	0.652551	1.74394	5.61712	10.4593	1.54358	9.32216	3.80316	12.2534	1.49025	Low	A	A
DO45095	ICGC	4.43836	0	1.75444	2.82015	5.23967	6.90259	3.13777	6.92547	4.29179	12.8274	2.22749	Low	C	A
DO45096	ICGC	3.53425	1	2.38682	3.25798	6.86943	6.94811	2.17677	6.39342	5.25247	12.8274	2.85504	Low	C	A
DO45097	ICGC	4.43836	0	1.36721	1.93082	5.91259	8.43922	0.923591	8.73466	5.07475	13.8788	1.80652	Low	A	A
DO45099	ICGC	4.35616	0	1.32699	2.98888	6.16334	10.5226	3.79953	7.75242	4.20375	13.8788	2.13961	Low	A	A
DO45101	ICGC	4.60274	0	0.688667	1.3309	4.51558	10.7984	3.06527	9.26935	4.27097	12.8274	1.42639	Low	C	A
DO45103	ICGC	1.23288	0	1.17556	1.76975	5.89386	6.21227	3.43359	7.40314	5.19216	12.8274	1.91406	Low	C	B
DO45105	ICGC	4.60274	0	3.02625	4.6188	5.07979	10.9576	4.09651	9.28009	3.84486	12.5022	3.15916	Low	B	A
DO45107	ICGC	4.68493	0	1.40235	1.82277	4.52256	8.16149	2.25185	9.16822	3.33562	12.8274	1.61919	Low	C	A
DO45109	ICGC	4.35616	0	0.75653	2.38557	5.39203	9.19876	1.98282	7.03264	4.03978	13.4121	1.72512	Low	C	A
DO45111	ICGC	4.35616	0	1.0925	1.70388	6.1953	10.3586	0.565435	6.44053	5.13924	12.5022	1.77536	Low	A	A
DO45113	ICGC	4.27397	0	1.10279	3.01636	6.78256	10.4781	3.48772	7.55259	5.25029	12.8274	2.24612	Low	A	A
DO45115	ICGC	2.30137	0	2.24342	2.89927	6.33623	7.90853	2.54853	2.66995	4.58943	12.3642	2.74231	Low	A	B
DO45117	ICGC	3.0411	1	2.23642	3.61094	7.21922	8.33305	0.954917	7.6719	5.3238	12.6571	2.80505	High	A	A
DO45119	ICGC	1.39726	1	1.65116	2.81043	6.98308	4.00481	4.16057	4.18466	6.3622	11.6848	2.85191	High	A	B
DO45121	ICGC	4.19178	0	1.58924	2.30222	6.62978	8.71112	1.386	9.85587	4.44795	12.3642	1.96452	Low	B	B
DO45123	ICGC	1.56164	1	2.4985	3.38715	7.0039	9.80872	1.43747	9.85587	4.74476	13.0465	2.6271	Low	B	A
DO45125	ICGC	4.60274	0	1.15803	2.61863	3.84284	9.21617	1.10305	7.79744	5.54024	12.8274	1.84051	Low	C	A
DO45127	ICGC	1.15068	1	3.95826	5.18086	7.09095	5.34052	3.54214	2.5763	6.71903	11.2002	5.63187	High	B	C
DO45129	ICGC	4.0274	0	2.06105	2.74252	6.03045	10.5464	0.940902	9.64627	4.24997	13.8788	2.09202	Low	A	A
DO45131	ICGC	0.986301	1	2.46501	4.14329	6.59273	2.66253	1.17	1.39419	6.82177	12.2534	3.78735	High	B	B
DO45133	ICGC	1.80822	1	1.35526	1.79733	5.84061	9.80872	0.585083	9.59618	4.41829	13.4121	1.67212	Low	A	A
DO45135	ICGC	3.86301	0	1.68038	2.89555	6.57018	6.22801	3.42742	6.19604	5.88751	12.1543	2.59738	Low	A	B
DO45137	ICGC	3.61644	0	1.69026	2.26546	6.72947	3.03652	5.11924	7.16036	5.42052	12.2534	2.45453	Low	A	B
DO45139	ICGC	3.61644	0	2.97371	5.79839	6.32889	1.39008	6.16592	2.70685	6.9338	11.0294	5.55478	High	B	C
DO45141	ICGC	3.61644	0	0.95967	1.84482	5.84952	8.2326	1.48665	7.51063	4.05542	12.5022	1.68419	Low	A	A
DO45143	ICGC	3.53425	0	1.3695	3.4598	6.12073	8.58067	3.43847	7.22321	4.27383	13.0465	2.33579	Low	C	A
DO45145	ICGC	0.164384	1	4.51172	6.75152	6.72563	1.04086	8.25596	4.47089	5.40337	10.42	7.65434	High	B	C
DO45149	ICGC	3.45206	0	0.878338	4.37357	5.58457	1.63343	3.50562	3.82565	5.10786	12.6571	2.75034	Low	C	B
DO45153	ICGC	3.78082	0	1.91197	3.74095	6.1158	8.33922	1.59553	7.52742	5.04898	12.5022	2.61149	Low	C	A
DO45155	ICGC	5.91781	0	2.50972	5.52584	7.27813	5.91765	2.50026	0.405902	8.17863	11.9809	5.12082	High	B	B
DO45157	ICGC	5.42466	0	2.20384	4.11208	6.7594	7.36878	3.35324	5.23436	5.6269	12.1543	3.29714	High	A	B
DO45159	ICGC	4.0274	0	1.16063	1.41455	5.41925	5.0715	5.21216	5.59208	6.34284	11.9809	2.05736	Low	A	B
DO45161	ICGC	1.47945	1	3.60336	5.7202	6.74984	10.5685	4.53544	8.13083	5.66429	12.1543	4.7662	High	B	B
DO45163	ICGC	2.63014	0	2.26042	3.45307	6.25035	9.39178	0.751148	8.49898	4.60236	13.4121	2.48558	Low	A	A
DO45165	ICGC	1.89041	0	2.31446	4.93286	6.46014	7.65243	4.77667	7.51063	5.32147	13.0465	3.54501	Low	A	B
DO45167	ICGC	3.94521	1	1.68807	3.10912	4.60572	9.5013	0.851966	8.2703	4.97478	12.2534	2.11134	Low	C	A
DO45169	ICGC	3.69863	0	2.41649	3.71239	5.62663	7.50962	0.825158	8.36015	5.44583	13.4121	2.69951	Low	C	A
DO45171	ICGC	1.64384	0	0.967789	1.80492	5.42707	9.88243	1.08449	9.64627	4.53192	13.0465	1.58082	Low	A	A
DO45173	ICGC	3.20548	0	1.54092	4.41941	6.56512	8.20508	5.24173	6.04775	4.84945	12.6571	3.02306	Low	A	B
DO45175	ICGC	3.12329	0	1.23945	2.15146	6.7383	9.04821	0.830794	8.39636	4.41974	12.5022	1.85692	Low	A	A
DO45177	ICGC	3.45206	0	0.610862	1.4179	6.28142	10.2176	3.20894	8.89894	5.5241	12.3642	1.64835	Low	A	A
DO45179	ICGC	1.64384	0	2.63725	3.6727	6.6903	8.56121	3.31465	6.42668	4.32798	12.1543	3.04296	High	B	B
DO45181	ICGC	3.28767	0	0.10226	1.09161	6.09999	10.2334	2.78705	9.87138	4.24384	12.8274	1.33082	Low	A	A
DO45183	ICGC	1.56164	1	2.32662	2.55371	6.89907	5.81941	5.79863	6.2963	5.76185	12.2534	2.91011	High	B	B
DO45185	ICGC	1.64384	0	2.88206	4.8465	6.68489	2.91163	7.65374	5.02862	5.86415	11.5554	4.58907	High	B	C
DO45187	ICGC	3.45206	0	3.62976	4.5802	7.3195	6.02373	3.03479	8.9249	4.44602	12.3642	3.92018	High	B	B
DO45189	ICGC	3.28767	0	2.10664	3.26392	8.2153	1.38293	3.46675	1.2634	5.84668	9.95201	3.56831	High	B	C
DO45191	ICGC	3.28767	0	1.59382	3.59246	6.62817	3.3532	4.82653	7.03834	5.22019	12.6571	2.79484	Low	A	B
DO45193	ICGC	0.328767	1	3.06981	6.03128	6.59117	3.36994	0.673137	7.74237	6.58262	10.6724	4.62061	High	B	B
DO45195	ICGC	1.06849	0	0.928477	1.08417	5.73191	10.1729	2.02602	9.72487	4.69257	12.1543	1.50233	Low	A	A
DO45197	ICGC	3.20548	0	1.6764	3.22491	5.28678	10.2023	1.85715	9.36419	5.76912	11.8237	2.28162	High	A	A
DO45199	ICGC	3.69863	0	2.19827	3.59482	6.49854	8.52741	2.97316	7.59628	5.68446	12.1543	2.88555	Low	A	B
DO45201	ICGC	2.46575	0	0.830045	1.43386	5.89507	7.90394	3.1675	9.4286	5.96243	13.4121	1.69909	Low	A	A
DO45203	ICGC	3.20548	0	1.12486	2.70677	6.54874	8.54759	4.3061	8.55889	5.39209	12.8274	2.18105	Low	A	B
DO45205	ICGC	0.246575	1	2.90747	4.26065	7.37742	1.27097	4.96096	2.1775	6.73686	9.81112	4.66929	High	B	C
DO45207	ICGC	2.87671	0	1.55567	2.78903	6.7039	3.17161	4.15506	9.49859	5.15417	13.0465	2.35628	High	A	A
DO45209	ICGC	3.69863	0	3.54491	5.67443	6.68144	1.39475	8.90216	2.91712	6.47133	11.7475	6.22311	High	B	C
DO45211	ICGC	0.657534	0	4.31748	6.62989	8.17709	0.579528	2.79409	2.74623	4.52064	7.12543	7.08236	High	B	C
DO45213	ICGC	3.28767	0	1.63958	3.15911	7.62256	8.01554	3.78151	8.9683	5.80112	13.4121	2.59695	High	B	B
DO45215	ICGC	3.20548	0	0.45109	0.643088	5.2522	10.2023	0.988342	9.76873	4.06743	13.0465	1.22128	Low	A	A
DO45217	ICGC	0.739726	1	3.31953	5.45731	6.26153	7.42934	7.52095	1.4241	5.88351	12.1543	5.39105	High	B	C
DO45219	ICGC	2.9589	0	2.08799	4.4241	7.18632	8.54078	5.61392	5.88212	4.69135	11.8918	3.40244	High	A	B
DO45221	ICGC	1.06849	1	2.61839	5.24957	6.41484	7.45177	4.33989	6.90047	5.11187	12.6571	3.84526	High	A	B
DO45223	ICGC	2.79452	0	0.32336	1.71166	6.61726	9.032	3.22422	7.04722	5.18515	13.0465	1.69446	Low	A	A
DO45225	ICGC	2.87671	0	2.10772	4.90919	7.18632	6.75436	1.54207	8.25678	5.38819	12.6571	3.27895	High	B	B
DO45227	ICGC	2.79452	0	1.88251	2.20961	6.19126	10.2334	4.12711	8.58302	4.34918	12.2534	2.1436	Low	A	A
DO45229	ICGC	2.71233	0	0.925214	2.52418	5.92624	7.74954	2.39398	7.0026	4.88544	12.6571	1.95856	Low	A	A
DO45231	ICGC	2.54794	0	1.32188	3.48075	6.74398	7.89022	4.72741	8.28977	6.21302	12.3642	2.64763	High	B	A
DO45233	ICGC	2.46575	0	0.761734	1.36189	6.45502	9.59503	3.05942	8.58302	5.64258	12.8274	1.69794	Low	A	A
DO45235	ICGC	2.46575	0	2.17192	3.57617	6.75158	9.77309	0.961556	9.01365	4.75588	13.4121	2.54156	High	B	A
DO45237	ICGC	2.46575	0	2.3404	4.24362	8.91447	7.42282	3.94448	7.4459	6.54744	12.6571	3.76269	High	B	B
DO45239	ICGC	2.38356	0	2.35006	3.30708	6.71656	4.67609	5.89091	8.23643	6.22979	12.6571	3.15076	High	B	B
DO45241	ICGC	2.9589	0	2.01693	3.20427	4.38863	6.81729	5.02484	7.68586	3.85673	13.4121	2.35546	Low	C	B
DO45243	ICGC	2.54794	0	0.929829	1.94575	5.86405	9.05619	4.43051	7.65749	5.25247	13.0465	1.88756	Low	A	A
DO45245	ICGC	0.657534	1	4.40287	7.08211	8.059	2.09327	7.76121	3.73757	5.53204	5.92839	8.68033	High	B	C
DO45247	ICGC	0.575342	0	1.97749	2.6881	6.84318	3.86517	2.44591	10.055	5.40637	12.5022	2.40649	High	B	B
DO45249	ICGC	1.72603	0	0.849382	1.4015	7.30054	6.41572	2.86896	5.8265	5.31995	9.97852	1.93565	Low	A	C
DO45251	ICGC	2.46575	0	1.03475	1.28255	6.87546	7.82894	4.55658	6.57834	5.69296	10.005	1.98867	High	A	B
DO45253	ICGC	2.38356	0	2.40357	3.97078	6.3067	0.866191	1.9623	9.09862	4.65951	13.4121	2.89786	High	B	B
DO45255	ICGC	1.9726	0	2.03243	2.6026	5.99898	9.83407	1.63358	8.4391	3.93478	13.0465	2.11879	Low	A	A
DO45257	ICGC	2.21918	0	1.80985	4.75697	6.09999	1.3555	2.11591	5.79432	5.92161	12.6571	3.29126	High	B	B
DO45259	ICGC	0.90411	0	3.14586	4.60197	8.09174	1.26284	5.49968	2.26126	5.98879	13.0465	4.92923	High	B	C
DO45261	ICGC	2.71233	0	0.670934	1.51241	6.5206	9.80872	1.48037	8.80992	5.00239	11.9809	1.61126	Low	A	A
DO45263	ICGC	0.739726	1	2.40288	4.98388	6.94651	6.18415	4.97527	7.6178	5.86711	11.1146	3.88936	High	B	B
DO45265	ICGC	2.79452	0	2.48951	4.60384	6.80293	3.46977	5.75908	1.78525	5.29644	12.6571	4.13543	High	B	B
DO45267	ICGC	1.56164	1	3.49331	5.41911	6.92233	7.19499	3.23167	5.57394	4.84114	11.8237	4.56697	High	B	B
DO45269	ICGC	2.05479	0	2.94069	6.58443	6.73473	0.813463	7.07192	6.70376	4.53246	13.0465	5.19236	High	B	C
DO45273	ICGC	1.31507	0	1.29987	4.31778	6.41321	2.61089	3.29364	6.53981	5.17177	12.3642	2.84765	Low	C	B
DO45275	ICGC	0.027397	1	2.93829	5.4409	7.26477	0.564968	4.87073	1.49018	6.67603	10.288	5.45892	High	B	C
DO45277	ICGC	1.64384	0	1.59279	3.09219	6.5875	1.19823	5.42023	4.50939	5.91193	10.2047	2.97335	High	A	C
DO45279	ICGC	3.53425	0	0.322111	0.72807	7.26987	1.51808	5.25532	3.05461	5.36994	7.39692	1.92217	High	A	C
DO45281	ICGC	2.05479	0	0.776231	1.56127	5.38804	10.0113	4.01534	10.055	3.69443	12.6571	1.52113	Low	B	A
DO45283	ICGC	1.39726	0	1.36209	2.71774	7.75678	1.60852	4.73704	4.51111	5.21878	7.7928	2.80316	High	A	C
DO45285	ICGC	1.31507	0	2.34848	3.16376	6.44296	0.850732	4.87122	3.91718	6.44771	8.5618	3.48048	Low	C	C
DO45287	ICGC	1.06849	0	2.76124	5.16528	7.11007	4.52176	5.93805	3.50679	5.27023	10.1144	4.63095	High	B	C
DO45289	ICGC	0.986301	0	2.63458	4.69179	7.20139	0.520225	6.5383	1.1595	4.97712	6.23541	4.76558	High	C	C
DO45297	ICGC	3.45206	1	3.14586	5.50126	6.76527	0.448022	6.07046	5.80783	5.96453	6.24525	5.30473	High	B	C
DO45299	ICGC	3.94521	0	3.24561	5.73831	7.06965	0.395133	7.65374	3.20259	5.20695	6.98151	5.86816	High	B	C
DO45301	ICGC	3.94521	1	4.1915	5.31117	6.69806	4.13475	6.84979	4.87085	5.54587	9.53336	5.83569	High	B	C
DO45303	ICGC	2.71233	0	0.57707	0.902268	7.1124	0.782294	5.57444	1.78153	6.138	7.88889	2.16345	High	A	C
DO45305	ICGC	0.821918	0	2.37107	4.12735	7.49481	3.58692	4.61974	4.56708	6.29167	8.59997	3.95464	High	B	C
DO45307	ICGC	0.657534	1	3.58802	5.82945	8.38787	0.475223	5.94041	1.06829	7.39869	5.75595	7.37037	High	B	C
DO48672	ICGC	1.23288	0	1.30251	1.9435	6.02547	8.92792	2.08435	8.33914	4.58067	13.4121	1.82353	Low	A	A
DO48674	ICGC	3.45206	0	0.194216	0.651236	5.38107	10.3784	2.19719	9.17872	3.98404	12.6571	1.22663	Low	C	A
DO48677	ICGC	3.12329	0	1.00124	0.955564	6.33179	9.95941	0.995765	10.0746	4.40005	12.8274	1.46053	Low	A	A
DO48679	ICGC	3.28767	0	3.06706	3.7196	6.0563	9.5013	2.329	7.87116	5.38976	12.2534	3.15693	Low	C	A
DO48681	ICGC	2.46575	0	3.01952	5.5707	7.74149	8.40697	1.52453	7.01186	5.70324	12.2534	4.31802	High	B	B
DO48682	ICGC	0.328767	1	2.90083	5.08742	7.13457	0.800343	6.74698	4.41881	5.44504	11.8237	4.74549	High	B	C
DO48693	ICGC	2.46575	0	2.11303	3.31164	5.02314	9.6387	0.66153	9.03203	5.20401	12.5022	2.32184	Low	C	A
DO48695	ICGC	1.9726	0	2.04228	2.6357	5.53633	10.2673	1.11286	8.49092	3.72151	13.0465	2.04085	Low	A	A
DO48697	ICGC	2.21918	1	3.01883	4.37396	6.49676	8.03598	4.64188	6.09411	5.47488	12.8274	3.79373	High	B	B
DO48700	ICGC	2.21918	0	0.897358	2.82497	5.57431	6.9459	2.36626	7.62233	4.92119	12.6571	1.98414	Low	A	A
DO48701	ICGC	2.13699	0	2.33497	3.95786	5.56383	5.4948	2.38381	5.83274	6.95247	12.6571	3.24153	Low	C	B
DO48704	ICGC	2.05479	0	2.52615	3.70345	6.30524	8.83935	2.31373	7.12482	5.53941	12.5022	2.99767	Low	A	A
DO48706	ICGC	2.38356	0	2.01626	3.41269	6.24199	10.6423	1.34704	9.28009	5.42496	12.3642	2.47517	High	B	B
DO48712	ICGC	2.21918	0	2.52286	4.16403	6.81286	8.09805	4.3382	6.53362	5.32213	12.8274	3.39746	High	B	B
DO48715	ICGC	1.89041	1	3.43031	4.62334	6.46479	8.69576	2.23877	6.68549	4.4465	11.8237	3.75087	High	C	B
DO48716	ICGC	1.9726	0	1.80885	2.97238	5.77651	10.4392	1.15697	7.75242	4.88721	11.8237	2.24283	Low	A	A
DO48717	ICGC	0.493151	1	3.30716	4.42201	7.3113	4.5634	4.33504	3.47765	5.35272	11.8918	4.39865	High	B	B
DO48719	ICGC	1.89041	0	1.28907	1.83813	6.37799	10.3586	1.50722	8.9249	4.29906	12.5022	1.75875	Low	A	A
DO48720	ICGC	1.56164	0	2.74311	3.58964	6.78847	2.2841	5.0471	7.59628	6.46335	12.6571	3.53363	High	B	C
DO48721	ICGC	2.46575	0	0.660531	1.26841	6.27003	8.47993	0.811452	7.78224	4.93157	13.8788	1.52967	Low	A	A
DO48723	ICGC	1.64384	0	3.56452	3.92567	6.73473	7.49196	4.5741	4.41671	4.59485	13.0465	3.89969	Low	A	B
DO48725	ICGC	2.13699	0	2.08535	3.74577	6.12073	5.26755	4.86034	5.89517	5.10052	12.5022	3.02967	Low	C	B
DO48727	ICGC	1.06849	1	1.60231	2.45316	7.0193	9.44083	3.58761	6.90344	4.886	12.0677	2.30364	Low	A	A
DO48728	ICGC	0.410959	0	2.38714	3.65113	6.85136	4.00924	4.76612	6.76797	6.00503	12.1543	3.33202	High	B	B
DO48730	ICGC	1.72603	0	3.23589	4.91823	6.85964	5.81311	5.86144	4.11684	6.12373	12.2534	4.75842	High	B	B
DO48732	ICGC	1.72603	0	1.57466	3.38198	6.60369	7.07569	2.92379	5.47857	4.88787	11.9809	2.60245	High	B	B
DO48733	ICGC	1.64384	0	0.681805	2.11204	5.0394	7.7574	3.7533	8.20307	5.83361	13.0465	1.80907	Low	A	A
DO48736	ICGC	1.64384	0	1.37885	2.1793	6.33479	8.96605	2.37047	8.04536	4.31209	12.8274	1.93471	Low	B	B
DO48737	ICGC	1.9726	0	2.75906	4.16097	5.7969	8.3642	4.53413	6.61248	3.96669	12.3642	3.19801	Low	B	B
DO48741	ICGC	0.657534	0	3.94113	5.92533	6.00726	7.18081	2.99888	6.18305	5.84582	13.4121	5.08032	Low	C	B
DO48742	ICGC	1.64384	0	0.722412	1.32891	5.9275	10.3784	1.20607	9.18844	5.00562	13.4121	1.50311	Low	A	A
DO48743	ICGC	1.56164	0	1.38141	3.42845	6.26431	8.10362	2.85719	8.86194	5.17704	12.8274	2.34684	Low	A	A
DO48746	ICGC	1.56164	0	1.85348	2.83906	5.3179	8.49925	1.00604	9.93118	5.42277	13.4121	2.12452	Low	A	A
DO48747	ICGC	1.47945	0	3.6349	6.41759	6.19403	0.239518	3.33599	2.62376	5.16418	11.3883	5.75812	High	C	C
DO48751	ICGC	1.31507	1	2.92814	4.50757	6.28142	8.32706	4.19463	7.64378	4.44241	13.0465	3.45296	High	B	B
DO48757	ICGC	1.31507	0	3.3288	5.50304	7.01498	8.18277	2.11392	6.84764	4.50652	12.8274	4.17856	High	B	B
DO48759	ICGC	1.9726	0	2.16739	2.4438	5.81286	10.6423	1.01935	7.35829	4.31401	13.4121	2.13685	Low	C	A
DO48760	ICGC	1.89041	0	1.12639	2.37737	5.91596	10.0113	2.53537	9.05072	4.86424	12.1543	1.89574	Low	A	A
DO48761	ICGC	2.38356	0	1.01309	2.53751	6.3976	7.14634	4.57716	8.17018	5.09314	12.5022	2.1092	Low	A	A
DO50774	ICGC	1.9726	0	1.36763	3.43531	6.46014	8.47993	3.7551	8.33205	5.65215	12.0677	2.49894	Low	A	A
DO50776	ICGC	1.89041	0	1.94005	3.39431	5.51503	7.5301	4.75806	6.17697	4.10106	12.6571	2.59061	Low	C	A
DO50778	ICGC	1.72603	0	2.60201	5.28917	6.60203	2.30413	7.55154	2.20506	7.10635	11.5554	5.17166	High	A	C
DO50783	ICGC	1.31507	0	2.0968	3.36467	5.55649	9.72535	0.790444	8.15631	4.78669	13.4121	2.36326	Low	A	A
DO50785	ICGC	0.246575	1	3.74849	4.92692	6.317	3.28479	7.65158	7.20231	5.01762	12.2534	4.76847	High	C	B
DO50787	ICGC	1.31507	0	1.31194	2.67607	6.19272	10.9576	1.08577	8.29623	4.05473	13.0465	1.91418	Low	A	A
DO50789	ICGC	1.56164	0	1.84074	2.62178	6.15046	8.73943	3.58445	9.75428	5.17906	13.4121	2.23933	Low	A	A
DO50791	ICGC	1.31507	1	2.88953	4.43913	5.47053	8.17155	2.53945	5.06168	4.87092	12.8274	3.4074	Low	B	B
DO50793	ICGC	1.47945	0	2.02803	2.23104	5.82833	9.85738	2.19249	9.21622	4.88963	12.8274	2.09235	Low	C	A
DO50798	ICGC	0.082192	1	2.42052	3.85882	6.19678	4.19292	2.79744	5.41257	5.66429	12.3642	3.22918	High	B	B
DO50799	ICGC	1.47945	0	2.42532	5.39943	6.52537	7.18667	2.54379	3.52792	4.82246	12.2534	3.88773	High	B	B
DO50800	ICGC	1.39726	0	0.333397	1.06774	6.39598	7.29417	1.59401	6.86971	5.98175	12.0677	1.58476	Low	A	A
DO50802	ICGC	2.54794	0	1.72152	2.84605	6.42709	7.87771	1.40013	7.97456	4.34141	13.4121	2.18357	Low	A	A
DO50803	ICGC	1.47945	0	1.52217	3.89372	6.11185	7.64858	1.91561	9.20697	4.94573	12.6571	2.44323	Low	A	A
DO50804	ICGC	1.9726	0	0.689759	1.82577	5.76271	10.7732	2.15593	10.2853	5.44265	13.4121	1.60934	Low	C	A
DO50805	ICGC	1.89041	0	1.88653	3.38278	5.59842	6.70478	5.01088	6.78468	4.46105	12.5022	2.61642	Low	C	B
DO50806	ICGC	1.47945	0	3.77158	5.38415	6.20089	6.55898	6.69272	6.63621	5.39816	13.4121	4.93219	High	C	B
DO50807	ICGC	1.47945	0	2.29859	5.19665	6.46313	8.45957	3.46638	10.0746	4.4868	13.4121	3.23634	Low	B	A
DO50808	ICGC	1.56164	0	0.925214	2.50048	6.11705	7.37469	5.00884	5.6387	4.90427	12.6571	2.14492	Low	A	A
DO50809	ICGC	1.9726	1	3.15199	5.05675	6.56857	4.68025	3.83123	8.02194	5.01379	13.0465	3.99063	High	C	B
DO50811	ICGC	1.23288	0	2.67445	3.28275	4.80934	4.12806	3.82307	9.22684	3.73622	13.8788	2.54023	Low	A	A
DO50813	ICGC	1.15068	0	1.61776	2.33011	5.49633	10.0546	4.74843	7.41851	3.85281	13.4121	2.03985	Low	C	A
DO50814	ICGC	1.15068	0	1.75411	3.6994	4.77808	8.52741	0.965065	6.84231	3.18302	13.8788	2.1781	Low	C	A
DO50815	ICGC	0.410959	0	5.06274	6.34789	6.83924	3.99778	6.22701	4.57295	6.84259	12.1543	7.81852	High	B	C
DO50816	ICGC	1.06849	0	1.89469	2.23661	4.01295	9.55395	1.17546	9.83872	4.41727	13.4121	1.79636	Low	C	A
DO50817	ICGC	1.06849	0	0.996192	1.18552	5.39116	10.6646	1.05743	9.39654	3.70426	13.4121	1.40838	Low	A	A
DO50818	ICGC	1.39726	0	1.1681	2.83246	6.50363	10.4392	1.14291	9.57134	3.66841	13.4121	1.85786	Low	A	A
DO50819	ICGC	1.39726	0	2.20823	4.31341	6.15563	6.57854	0.770575	4.24797	5.32685	12.1543	3.14966	Low	C	A
DO50820	ICGC	1.39726	0	2.78207	4.40848	7.39367	8.22733	3.81897	7.77218	5.57298	11.4399	3.68973	High	B	B
DO50822	ICGC	1.39726	0	1.28191	3.22528	5.47673	9.95941	2.33235	7.78224	4.63862	12.8274	2.128	Low	A	A
DO50825	ICGC	1.06849	0	1.97652	3.89372	6.287	8.60913	1.19654	6.95015	3.94126	13.8788	2.54533	Low	A	A
DO50829	ICGC	1.56164	0	2.89631	6.09688	7.21647	5.65451	3.70861	5.23011	6.19351	11.9809	5.00294	High	C	C
DO50832	ICGC	0.246575	0	1.96625	4.39926	6.37799	9.2511	1.3185	2.76213	5.74613	12.6571	3.22181	Low	B	A
DO50839	ICGC	0.90411	0	0.761734	2.50844	4.15554	7.29129	2.19832	7.52742	3.34458	13.8788	1.61865	Low	C	A
DO50840	ICGC	0.90411	0	2.78802	5.33968	5.83039	11.1883	1.1896	6.76003	3.8444	13.8788	3.33684	Low	B	B
DO50844	ICGC	0.821918	0	1.74625	3.64955	6.13618	3.21398	5.80157	7.02073	5.15417	12.6571	2.87895	High	C	B
DO50845	ICGC	0.575342	0	1.13975	2.82459	4.61956	7.44816	3.2436	7.22321	4.80396	11.8918	2.03172	Low	B	B
DO50850	ICGC	1.9726	0	1.62851	4.12781	5.05849	5.40736	5.41725	6.96086	5.58715	12.6571	2.87416	Low	A	B
DO50855	ICGC	1.56164	0	1.90722	2.44458	6.72213	5.16718	1.16898	1.37076	5.58376	11.6848	2.65482	High	B	C
DO50857	ICGC	0.575342	0	1.8163	2.89201	6.08694	8.38905	1.77088	9.01365	4.68746	12.6571	2.21545	Low	A	A
DO50859	ICGC	0.493151	0	1.16245	1.70204	6.34642	9.84647	1.66123	8.70268	4.75534	13.0465	1.7375	Low	A	A
TCGA-2Y-A9GT	TCGA	4.44932	1	1.28967	1.98697	6.01125	10.4698	0.652018	8.70109	4.82572	12.9499	1.77233	Low	A	A
TCGA-2Y-A9GU	TCGA	5.31233	0	1.24395	3.53457	6.37214	8.06721	4.30006	8.69892	5.00894	11.4745	2.43676	Low	A	B
TCGA-2Y-A9GV	TCGA	6.93699	1	0.700537	1.5165	6.1583	9.09358	3.66799	8.22941	5.15803	12.0721	1.70939	Low	A	A
TCGA-2Y-A9GW	TCGA	3.48219	1	1.12501	2.62657	5.43233	6.83201	3.51049	5.37767	5.28294	12.7482	2.164	Low	A	B
TCGA-2Y-A9GX	TCGA	6.69041	0	1.06242	2.90924	6.3057	10.2407	2.58179	8.25317	5.50432	12.4059	2.12467	Low	A	A
TCGA-2Y-A9GY	TCGA	2.07397	1	3.47545	5.45999	7.03904	0.227153	8.01906	3.93713	5.85213	11.06	5.768	High	B	C
TCGA-2Y-A9GZ	TCGA	2.32329	1	1.36208	3.07647	6.1823	10.8255	0.920524	10.6231	4.36651	11.043	1.99988	Low	C	A
TCGA-2Y-A9H0	TCGA	10.0685	0	3.26911	5.11241	6.83416	8.56452	0.423908	7.11681	5.75509	12.4123	3.97236	High	B	B
TCGA-2Y-A9H1	TCGA	3.36712	1	0.727667	1.53535	4.3875	7.78725	2.1651	8.08063	3.40506	14.8935	1.40838	Low	C	A
TCGA-2Y-A9H2	TCGA	4.74247	0	2.56353	4.61225	7.58682	7.56438	2.89093	6.01508	5.09535	9.89717	3.72937	High	B	B
TCGA-2Y-A9H3	TCGA	4.15343	0	1.00364	2.41795	6.57167	6.57316	3.66066	6.4753	4.51411	13.8441	2.04088	Low	C	B
TCGA-2Y-A9H4	TCGA	3.97808	0	1.71441	3.42966	6.50456	8.85399	0.754095	7.72488	4.07909	12.987	2.30299	Low	C	A
TCGA-2Y-A9H5	TCGA	1.52055	1	1.91024	3.17541	6.41565	7.14572	4.49228	7.28983	4.97109	12.4661	2.64387	High	B	B
TCGA-2Y-A9H6	TCGA	0.978082	0	1.06039	1.36942	5.59328	9.69372	2.61435	8.52052	4.85476	13.0663	1.63859	Low	A	A
TCGA-2Y-A9H7	TCGA	3.2	0	2.13486	3.35648	6.3072	2.80779	1.74196	6.24135	5.08044	12.8856	2.74096	Low	B	B
TCGA-2Y-A9H9	TCGA	1.90959	0	1.44921	2.73521	6.20374	8.52153	1.99616	8.54319	5.11398	12.9359	2.12651	Low	C	A
TCGA-2Y-A9HA	TCGA	0.09863	1	1.9434	3.911	6.09036	8.41184	3.07155	8.44742	4.64421	12.8073	2.66142	High	B	A
TCGA-2Y-A9HB	TCGA	0.712329	0	0.878093	2.5612	5.73594	9.79978	3.86802	9.55917	4.42589	13.3068	1.83742	Low	A	A
TCGA-3K-AAZ8	TCGA	1.08493	0	0.973082	1.33111	6.05032	9.31248	2.23583	6.1672	4.64649	13.1442	1.68663	Low	C	A
TCGA-4R-AA8I	TCGA	0.717808	1	2.21765	3.55861	6.39846	10.9444	3.05789	8.38509	5.41918	12.0363	2.7653	Low	A	A
TCGA-5C-A9VG	TCGA	0.89863	0	2.38867	4.67166	6.79339	10.0896	2.17689	5.92023	6.93572	10.9205	3.70215	High	B	B
TCGA-5C-A9VH	TCGA	0.882192	0	1.95808	3.22573	6.11162	8.5555	4.08165	8.29461	5.20708	13.1773	2.56331	Low	B	B
TCGA-5C-AAPD	TCGA	0.054795	0	3.3636	5.42351	6.33331	6.23268	3.06134	6.9621	6.15894	12.5968	4.49081	High	B	B
TCGA-5R-AA1C	TCGA	1.42466	0	1.56653	2.86206	7.32996	10.614	0.332682	7.9706	5.42053	13.2281	2.24281	Low	A	A
TCGA-5R-AA1D	TCGA	1.23014	0	0.688676	1.34089	6.27787	8.89196	1.56643	5.70941	5.29784	11.7717	1.69666	Low	A	B
TCGA-5R-AAAM	TCGA	0.126027	1	0.83707	1.93248	6.1293	8.55854	2.38823	8.27712	5.16825	12.6241	1.7806	Low	A	A
TCGA-BC-4072	TCGA	4.08219	1	2.87853	4.41279	7.43263	5.13114	5.09011	9.17092	5.30497	11.5533	3.77241	High	B	B
TCGA-BC-4073	TCGA	2.32603	0	2.88711	4.58207	7.67329	3.62697	6.03376	3.95232	7.00132	11.26	4.7851	High	B	B
TCGA-BC-A10X	TCGA	2.10959	1	0.610546	1.30855	6.06461	11.077	3.01252	9.50619	5.11504	12.6237	1.54655	Low	A	A
TCGA-BC-A10Z	TCGA	0.093151	1	1.90342	3.7162	6.91857	7.22941	5.18332	9.41339	5.55823	11.3554	2.91887	High	A	A
TCGA-BC-A216	TCGA	3.70137	0	3.60033	5.4747	6.18335	6.825	4.62398	8.32478	4.37431	12.5455	4.32706	High	B	B
TCGA-BC-A217	TCGA	3.8274	1	2.84676	5.25491	6.75346	8.78773	4.09756	8.18464	4.83884	11.9527	3.87127	High	B	B
TCGA-BC-A3KF	TCGA	0.021918	0	2.10815	3.12716	6.29819	9.533	4.66322	8.50991	5.62716	11.4693	2.71152	Low	A	A
TCGA-BC-A3KG	TCGA	1.86301	0	3.70496	6.77201	7.01815	11.0477	2.32912	6.38781	4.75915	12.344	5.2602	High	B	B
TCGA-BC-A5W4	TCGA	1.49863	1	1.42989	3.76906	7.08787	0.459191	5.55072	7.22054	5.0281	12.735	2.89541	Low	C	A
TCGA-BC-A69H	TCGA	1.21644	0	3.55681	5.61088	5.82124	4.28708	7.23472	6.83017	4.70422	13.0032	4.80824	Low	C	C
TCGA-BC-A69I	TCGA	1.06027	0	0.810838	1.74326	5.5928	9.515	0.987787	9.12292	4.15838	13.1047	1.53106	Low	C	A
TCGA-BC-A8YO	TCGA	1.53973	0	3.74329	6.12506	7.44031	4.92307	1.86398	4.89201	5.58467	12.0852	5.43147	High	B	B
TCGA-BD-A3EP	TCGA	1.12055	0	1.52324	3.28951	6.0888	8.30269	4.00474	5.24659	5.57303	12.167	2.62742	Low	A	B
TCGA-BD-A3ER	TCGA	3.05479	0	0.950656	2.21872	5.71085	8.72943	2.1766	7.03845	4.68177	12.4851	1.84154	Low	C	A
TCGA-BW-A5NO	TCGA	0.054795	0	1.98616	3.72462	6.21449	10.2251	4.97889	7.77001	5.2842	12.7062	2.83204	Low	C	A
TCGA-CC-5258	TCGA	0.353425	1	3.19079	4.91677	7.45893	3.72999	6.78621	7.47177	6.70975	10.9414	4.87621	High	B	B
TCGA-CC-5259	TCGA	0.684932	0	1.98282	4.11566	5.01932	6.43745	6.80225	6.04406	2.93818	15.1155	2.73796	Low	C	B
TCGA-CC-5260	TCGA	0.238356	1	2.76429	4.8488	8.18157	1.02818	5.57635	3.24713	7.0233	8.27419	5.19905	High	B	C
TCGA-CC-5261	TCGA	0.265753	1	2.77993	4.51373	7.83374	5.97213	3.76649	6.07164	6.11466	10.7898	4.09573	High	B	B
TCGA-CC-5262	TCGA	0.282192	1	2.80167	4.74157	6.73178	8.08985	4.97391	7.19234	5.38704	12.7562	3.81752	Low	A	B
TCGA-CC-5263	TCGA	0.353425	1	4.19604	6.44924	8.10925	0.4913	6.0828	8.5009	7.07822	9.60656	7.15165	High	B	C
TCGA-CC-5264	TCGA	0.279452	1	4.51601	6.02126	8.23281	2.75414	4.93593	7.83591	7.38192	11.3523	6.94733	High	B	B
TCGA-CC-A123	TCGA	0.6	0	2.33401	4.77863	6.36549	4.07855	2.96587	7.60052	4.64263	13.9184	3.27001	Low	C	B
TCGA-CC-A1HT	TCGA	0.276712	1	4.07036	6.36952	7.81489	0.429323	4.19744	2.39821	6.70786	9.4448	7.28315	High	B	C
TCGA-CC-A3M9	TCGA	0.821918	1	4.42786	7.58507	8.00086	0.284454	2.32983	0.128903	7.7739	8.61041	9.56294	High	B	C
TCGA-CC-A3MA	TCGA	0.830137	1	3.81784	5.54149	7.99886	7.51012	4.20826	5.47438	6.18421	9.04232	5.66866	High	B	C
TCGA-CC-A3MB	TCGA	0.863014	1	3.61131	4.61211	6.72739	6.52628	6.00879	7.57641	6.23249	11.7279	4.55603	High	B	B
TCGA-CC-A3MC	TCGA	0.994521	0	2.1318	3.97403	5.8469	3.69768	2.13075	8.28111	4.98735	12.348	2.80963	High	B	B
TCGA-CC-A5UC	TCGA	0.950685	1	3.30874	4.42216	6.40735	7.95246	5.96924	7.27027	5.2012	11.7796	3.99414	High	B	B
TCGA-CC-A5UD	TCGA	0.832877	1	4.85139	5.97164	7.45428	2.00517	3.51642	2.12547	5.46803	8.52921	7.19853	High	B	C
TCGA-CC-A5UE	TCGA	0.745205	1	2.90512	6.24328	7.45217	5.68517	7.37696	3.64306	5.49539	12.1057	5.57171	High	B	B
TCGA-CC-A7IE	TCGA	0.594521	1	2.91523	4.43551	6.11395	5.41435	6.08147	3.19287	5.85632	12.058	4.19895	High	B	C
TCGA-CC-A7IF	TCGA	1.77808	1	2.43371	3.26738	5.94895	0.307523	3.46616	7.70946	3.85821	13.1654	2.70342	Low	C	B
TCGA-CC-A7IG	TCGA	0.819178	1	4.18293	6.09384	7.30214	0.609916	7.06999	5.53307	4.58184	12.8602	6.18972	High	B	C
TCGA-CC-A7IH	TCGA	1	0	1.83644	2.88439	5.92188	10.7522	0.230015	9.92035	4.39196	12.9683	2.03569	Low	A	A
TCGA-CC-A7II	TCGA	1.09315	0	4.20016	7.21769	6.83926	-0.01541	6.56053	0.332033	6.04661	11.9086	8.26861	High	B	C
TCGA-CC-A7IJ	TCGA	1.04658	0	4.78229	6.7316	8.38594	1.27292	3.97733	0.841301	7.82808	9.12375	9.34063	High	B	C
TCGA-CC-A7IK	TCGA	0.717808	1	2.20194	5.42229	7.01819	8.92613	0.794806	8.40614	5.5123	13.0755	3.42068	High	B	A
TCGA-CC-A7IL	TCGA	0.761644	1	1.54194	2.63588	5.91737	8.38164	0.105039	9.66159	4.26687	12.8351	1.90753	Low	C	A
TCGA-CC-A8HS	TCGA	0.821918	1	2.55696	4.74408	7.38457	2.06974	2.75434	2.77157	5.28409	11.6646	4.06809	High	B	C
TCGA-CC-A8HT	TCGA	0.383562	1	4.09263	6.06675	6.21124	3.09563	4.13391	4.04406	5.36733	11.4505	5.81028	High	B	B
TCGA-CC-A8HU	TCGA	0.942466	1	4.05106	5.37746	6.92162	0.951338	4.51198	8.17157	5.84356	11.9622	5.22723	High	B	B
TCGA-CC-A8HV	TCGA	0.764384	1	2.84341	4.41048	6.40922	4.3968	6.0557	7.7122	5.05313	11.1947	3.76358	High	B	C
TCGA-CC-A9FS	TCGA	0.578082	0	2.06131	2.51256	6.26992	8.75699	2.02005	9.35612	4.63713	12.629	2.19703	Low	C	A
TCGA-CC-A9FW	TCGA	0.679452	0	2.10756	3.40158	6.55075	9.9863	3.80374	4.66167	5.58078	11.504	2.97774	High	B	B
TCGA-DD-A113	TCGA	6.64384	0	2.30066	3.89678	6.81428	2.07859	2.2224	5.63273	5.19257	12.7561	3.17175	High	B	B
TCGA-DD-A114	TCGA	3.14794	1	3.5161	6.33858	7.35718	6.51885	3.60348	6.5095	6.48973	9.26986	5.74075	High	B	B
TCGA-DD-A115	TCGA	6.96438	1	2.54853	4.2884	7.09675	10.348	3.29365	8.08235	4.89403	12.8466	3.22377	Low	C	A
TCGA-DD-A116	TCGA	4.44384	1	1.77999	2.8434	5.80922	7.68941	2.56501	8.35078	4.22862	13.6648	2.17341	Low	C	A
TCGA-DD-A118	TCGA	9.41644	0	1.46477	2.62823	7.22547	3.13693	4.17342	7.98465	5.4135	12.0845	2.44571	Low	A	B
TCGA-DD-A119	TCGA	0.610959	1	1.0786	2.20671	5.45774	7.87903	2.69374	8.33072	4.1158	13.9654	1.76892	Low	C	A
TCGA-DD-A11A	TCGA	0.216438	0	1.60642	2.81551	7.04392	4.8717	2.59142	8.27074	4.94652	12.4208	2.35915	Low	A	A
TCGA-DD-A11B	TCGA	0.038356	1	1.3787	1.4171	6.48427	10.2367	0.575433	9.02962	5.18402	11.7362	1.74053	Low	A	A
TCGA-DD-A11C	TCGA	1.8137	0	2.44371	4.29059	6.9551	9.64833	0.499866	7.92882	6.00683	12.5002	3.14927	High	B	A
TCGA-DD-A11D	TCGA	4.27397	1	1.16509	1.44392	5.20277	7.32654	1.24996	7.67399	5.40997	12.0534	1.70963	Low	A	A
TCGA-DD-A1EA	TCGA	6.61644	0	1.52974	3.30474	6.66365	10.5948	0.581143	8.78714	5.15492	12.0648	2.27116	High	A	A
TCGA-DD-A1EB	TCGA	5.52603	0	0.653759	1.51507	6.04807	10.4569	0.066567	2.31069	5.34122	12.9273	1.7322	Low	A	A
TCGA-DD-A1EC	TCGA	1.64932	0	1.48906	3.05599	7.20453	6.00873	3.98628	3.98167	6.97152	8.04598	3.04817	High	A	B
TCGA-DD-A1ED	TCGA	6.30411	0	0.408133	0.438232	5.80555	10.8971	1.27622	9.23808	4.22981	12.3058	1.24245	Low	A	A
TCGA-DD-A1EE	TCGA	0.956164	1	1.68783	2.8773	6.31147	4.74167	3.59834	8.62352	6.09641	12.0216	2.50766	High	A	A
TCGA-DD-A1EF	TCGA	1.07945	1	2.34441	4.28725	7.07824	8.39636	4.82418	6.46703	5.58307	11.6488	3.51026	High	B	B
TCGA-DD-A1EG	TCGA	3.7589	1	2.00154	3.72105	6.55325	4.3239	4.95441	5.82206	5.32478	13.1801	3.07222	Low	C	B
TCGA-DD-A1EH	TCGA	4.09589	0	2.26369	3.47959	7.41721	4.89799	3.68785	3.30937	6.04097	10.6241	3.4539	High	B	B
TCGA-DD-A1EI	TCGA	0.50137	0	2.17693	3.65408	7.13908	8.5788	7.64469	7.74157	5.74393	12.851	3.27299	High	B	B
TCGA-DD-A1EJ	TCGA	2.75343	1	1.95095	4.92328	6.88472	5.21202	6.57041	3.55254	6.43437	11.7508	4.1209	High	B	B
TCGA-DD-A1EK	TCGA	1.52877	1	1.49743	2.92741	5.49281	7.59364	4.31598	5.40678	5.49451	11.5672	2.46487	Low	C	A
TCGA-DD-A1EL	TCGA	1.13699	1	2.90673	5.02086	7.74881	8.66415	3.59121	4.47988	4.79995	12.388	4.16768	High	B	B
TCGA-DD-A39V	TCGA	1.76164	1	1.494	3.65613	5.58576	8.70951	2.48233	7.15737	4.26084	14.4516	2.3058	Low	C	B
TCGA-DD-A39W	TCGA	2.26575	1	1.10251	1.99718	6.21447	6.14649	1.04375	6.30876	4.87535	12.4011	1.89368	Low	A	B
TCGA-DD-A39X	TCGA	4.6411	1	1.23829	3.51811	5.73393	2.36149	1.99318	7.86019	4.16115	12.3289	2.25291	Low	C	B
TCGA-DD-A39Y	TCGA	0.468493	1	2.44912	6.37339	6.37451	1.81977	6.235	3.95083	5.08545	12.5548	4.89933	High	C	C
TCGA-DD-A39Z	TCGA	1.64657	1	2.40617	3.89738	5.08053	8.48732	5.09118	3.88325	4.51207	14.0425	3.05868	Low	C	B
TCGA-DD-A3A1	TCGA	0.638356	1	1.10124	3.58053	5.87061	5.68983	3.09967	6.3594	4.71598	13.9222	2.33667	Low	C	B
TCGA-DD-A3A2	TCGA	5.83836	1	0.485114	0.359985	4.82476	10.7798	0.400785	3.10327	4.35844	13.0686	1.3156	Low	C	A
TCGA-DD-A3A3	TCGA	1.46575	1	1.84056	3.27969	5.28569	8.11612	3.78884	7.54821	3.89948	13.9988	2.31847	Low	C	B
TCGA-DD-A3A4	TCGA	1.67671	1	0.79787	1.74316	6.21509	10.0139	0.537223	8.08346	4.6516	12.0176	1.63018	Low	A	A
TCGA-DD-A3A5	TCGA	8.56164	1	1.96812	3.72055	5.81758	7.14233	3.31363	7.88403	4.60565	12.9835	2.62988	Low	C	A
TCGA-DD-A3A6	TCGA	8.92603	1	0.92827	2.61563	4.61373	1.21446	2.13063	0.4957	3.97657	11.5629	2.12449	Low	C	C
TCGA-DD-A3A7	TCGA	1.14794	1	1.7438	4.63443	4.45854	4.60083	0.633178	2.13024	3.56556	13.3759	2.73583	Low	C	B
TCGA-DD-A3A8	TCGA	0.030137	1	1.29409	1.87533	5.58422	9.19616	0.690637	9.49881	4.1222	13.0755	1.65178	Low	C	A
TCGA-DD-A3A9	TCGA	2.55069	1	1.67668	2.5557	6.64471	8.18726	5.09068	6.51563	5.04229	13.3608	2.42297	Low	C	B
TCGA-DD-A4NA	TCGA	2.76164	0	1.45679	3.15276	7.98757	0.946475	4.64608	5.76811	7.36247	4.54157	3.36451	High	B	C
TCGA-DD-A4NB	TCGA	2.70959	0	0.833184	1.72447	6.72617	9.29302	2.06743	8.7039	5.82546	11.4456	1.8146	Low	A	A
TCGA-DD-A4ND	TCGA	7.52329	0	2.11673	3.9514	6.68579	7.46147	4.68126	7.99056	5.33011	10.9104	3.10238	High	B	B
TCGA-DD-A4NE	TCGA	1.80822	1	2.87143	5.15186	6.81233	7.29256	3.0821	6.59215	5.36315	11.6944	4.00813	High	B	B
TCGA-DD-A4NF	TCGA	2.58082	0	0.669685	0.93308	6.44151	9.42822	0.424894	10.3843	4.74173	12.1734	1.39993	Low	A	A
TCGA-DD-A4NG	TCGA	2.19726	1	1.26748	1.65066	5.74259	8.32099	4.28513	6.15755	4.72777	11.1781	1.9501	Low	A	B
TCGA-DD-A4NH	TCGA	2.51233	0	2.34127	3.56032	6.89485	1.10672	5.24721	2.26997	6.37428	10.6628	3.77724	High	B	C
TCGA-DD-A4NI	TCGA	2.23562	0	0.587551	0.919495	5.88585	10.7201	0.830216	9.91778	4.53421	12.761	1.34373	Low	A	A
TCGA-DD-A4NJ	TCGA	2.54247	0	2.54152	4.44449	6.9439	3.84836	4.42041	7.23231	5.97234	12.0245	3.7242	High	B	B
TCGA-DD-A4NK	TCGA	3.31507	1	1.20546	1.56523	5.43886	8.88053	1.47877	9.58736	4.90906	12.2348	1.65499	Low	A	A
TCGA-DD-A4NL	TCGA	4.68767	0	0.737005	0.950973	5.39352	11.0311	1.14209	9.47136	3.84835	12.0467	1.33896	Low	A	A
TCGA-DD-A4NN	TCGA	2.46301	1	3.37374	4.60894	7.12152	5.50973	3.85009	2.48555	5.77802	11.95	4.61026	High	B	B
TCGA-DD-A4NO	TCGA	6.15069	0	0.895851	1.35787	6.43826	9.17834	2.15018	9.63095	5.28657	13.2002	1.63494	Low	A	A
TCGA-DD-A4NP	TCGA	9.06301	0	0.670734	0.243114	5.63251	10.8117	0.578129	8.57721	3.731	12.4188	1.22071	Low	A	A
TCGA-DD-A4NQ	TCGA	1.02192	1	2.82125	4.67075	6.31532	6.00694	5.49616	4.59849	5.98513	11.9383	4.14853	High	A	B
TCGA-DD-A4NR	TCGA	0.024658	1	3.4114	4.78123	6.32481	2.54012	4.91611	5.76721	5.65636	11.5043	4.48045	High	B	B
TCGA-DD-A4NS	TCGA	6.72877	1	1.12479	2.12413	6.44876	9.87388	3.92104	9.27995	5.60707	12.0079	1.99455	Low	A	A
TCGA-DD-A4NV	TCGA	6.56986	0	0.897289	1.81142	5.95397	10.6017	1.29714	7.62257	6.54095	11.9784	1.83641	Low	A	A
TCGA-DD-A73A	TCGA	1.99452	0	1.43735	2.69696	5.53995	9.51394	2.37711	8.87712	4.45914	12.8877	1.99148	Low	C	A
TCGA-DD-A73B	TCGA	0.775342	1	2.68191	3.70991	7.43447	2.83707	1.39325	9.21946	4.94749	13.6904	3.01517	High	B	A
TCGA-DD-A73C	TCGA	1.92055	0	0.991713	1.89195	6.22503	10.5234	0.328429	1.01614	6.19328	13.225	2.05379	Low	A	A
TCGA-DD-A73D	TCGA	1.89863	0	0.851644	1.49422	6.58757	10.1145	0.158165	10.1951	4.27221	12.946	1.50113	Low	A	A
TCGA-DD-A73E	TCGA	0.120548	0	1.39434	2.36672	7.05763	9.20709	0.124001	8.18835	5.67165	11.9799	2.07587	High	A	A
TCGA-DD-A73F	TCGA	2.9726	0	1.87663	4.21294	6.36641	9.89296	2.41898	8.93565	4.55092	13.0208	2.66519	Low	B	A
TCGA-DD-A73G	TCGA	9.52877	0	2.48316	3.47202	5.29195	8.57976	4.39828	6.45618	5.18194	14.5761	2.84312	Low	C	B
TCGA-DD-AA3A	TCGA	1.12329	1	3.86095	5.4741	8.20646	3.95959	6.81951	7.62219	6.53411	7.82273	6.07938	High	B	C
TCGA-DD-AAC8	TCGA	0.043836	1	1.28169	2.49976	7.03568	9.37016	0.963681	5.89783	5.70032	11.9012	2.20798	High	A	B
TCGA-DD-AAC9	TCGA	0.950685	0	0.907885	1.9297	5.39463	9.39261	4.33697	9.05408	4.46001	13.4472	1.71875	Low	C	A
TCGA-DD-AACA	TCGA	6.30411	0	2.47522	3.73358	6.60138	7.98415	0.398225	8.7849	5.3832	13.2681	2.78161	High	B	A
TCGA-DD-AACB	TCGA	6.36712	0	2.73357	5.1576	6.58758	8.88584	3.73573	7.56458	4.72142	13.3892	3.67556	Low	C	B
TCGA-DD-AACC	TCGA	4.61644	1	2.11388	4.01165	6.06547	7.45297	1.82756	6.54604	4.60879	12.974	2.79215	Low	C	B
TCGA-DD-AACD	TCGA	1.04384	1	1.44156	2.84812	5.1758	9.45468	1.34647	5.73313	4.3845	13.2656	2.06213	Low	C	A
TCGA-DD-AACE	TCGA	5.98356	0	0.953542	2.48967	4.20268	7.10117	0.126842	7.08759	5.04753	11.8067	1.76682	Low	A	A
TCGA-DD-AACF	TCGA	1	1	1.93118	3.62259	6.60576	0.599317	2.13508	8.88482	5.33022	13.3816	2.71949	Low	C	B
TCGA-DD-AACG	TCGA	1.28493	1	2.54237	5.31881	6.43959	8.38788	4.30946	7.17152	4.29545	14.3829	3.60201	Low	C	B
TCGA-DD-AACH	TCGA	0.534247	1	2.71263	5.59466	7.36051	3.14233	4.62896	2.84926	5.86991	11.5801	4.92037	High	B	B
TCGA-DD-AACI	TCGA	4.43288	0	1.45963	2.69418	5.51331	1.05279	3.98765	6.21311	4.6156	12.8437	2.29337	Low	C	B
TCGA-DD-AACJ	TCGA	5.7589	0	0.79945	1.98291	5.26244	7.58637	0.417153	5.59878	3.60014	13.6319	1.60905	Low	C	A
TCGA-DD-AACK	TCGA	0.024658	0	1.83446	3.21766	6.42452	10.5483	4.65743	8.73669	5.53871	12.3037	2.58816	Low	B	A
TCGA-DD-AACL	TCGA	0.293151	1	3.97885	6.0741	6.61758	6.95997	6.61617	5.85292	5.47622	11.767	5.81883	High	B	B
TCGA-DD-AACN	TCGA	3.56712	0	1.26814	2.14869	7.10426	8.70072	3.09591	9.94426	5.65337	12.1794	2.05039	High	B	A
TCGA-DD-AACO	TCGA	5.13973	0	2.01519	4.342	5.76931	2.47951	3.05709	6.16326	3.95751	15.0056	2.87052	Low	C	B
TCGA-DD-AACP	TCGA	1.13699	0	3.72408	5.55857	7.04958	6.48469	4.91312	7.17274	6.19978	12.4569	5.16091	High	B	B
TCGA-DD-AACQ	TCGA	1.18356	1	2.05564	3.6383	5.63197	5.97053	4.10307	7.71765	4.43924	13.6266	2.65255	Low	C	B
TCGA-DD-AACS	TCGA	4.94247	0	2.40528	3.55627	6.98661	7.0958	3.67396	9.39528	5.54854	13.2407	2.94116	High	B	B
TCGA-DD-AACT	TCGA	4.27945	0	1.74963	2.78063	4.18066	6.22704	2.55762	6.90378	5.35528	12.9993	2.20052	Low	C	B
TCGA-DD-AACU	TCGA	4.29315	0	1.59699	3.43974	6.67157	9.76515	4.53319	9.50694	5.2217	12.532	2.51938	Low	A	A
TCGA-DD-AACV	TCGA	4.19452	0	4.09506	5.48367	6.89422	6.15127	0.858992	9.83799	5.28533	11.8738	4.52122	High	B	A
TCGA-DD-AACW	TCGA	3.90137	0	2.74999	3.85448	6.62349	8.3941	4.18026	3.85895	4.78242	13.09	3.4195	High	B	B
TCGA-DD-AACX	TCGA	0.465753	0	2.33968	3.9618	6.03113	10.1186	3.46012	5.40387	5.13173	12.9212	3.06387	Low	A	A
TCGA-DD-AACY	TCGA	3.9726	0	0.510884	1.68088	4.67989	1.43667	3.53721	8.42103	4.906	13.123	1.6192	Low	A	B
TCGA-DD-AACZ	TCGA	0.468493	1	3.38164	4.84515	6.66572	2.05452	7.40035	6.50677	5.98968	11.4691	4.83365	High	B	C
TCGA-DD-AAD0	TCGA	0.375342	0	2.50641	3.47271	6.49577	9.36379	1.19394	8.54946	4.72697	13.2307	2.65451	Low	B	A
TCGA-DD-AAD1	TCGA	1.5452	0	1.58565	2.81358	6.75727	6.44585	4.44158	4.38632	5.73203	12.5525	2.67002	High	B	B
TCGA-DD-AAD2	TCGA	1.80274	0	2.06022	3.93947	5.7927	5.89015	4.48463	7.46315	4.85995	12.3826	2.90059	Low	C	B
TCGA-DD-AAD3	TCGA	3.54794	0	1.31792	2.72545	5.71077	8.20208	4.75087	7.12936	5.15607	12.7929	2.23788	Low	A	A
TCGA-DD-AAD5	TCGA	3.68493	0	2.73736	4.95835	6.87989	2.75995	6.63694	2.70848	5.50314	10.5386	4.66449	High	B	C
TCGA-DD-AAD6	TCGA	1.8411	0	2.4646	3.68519	5.39964	9.02171	3.1063	8.34409	4.65704	12.4873	2.72851	Low	C	B
TCGA-DD-AAD8	TCGA	3.33973	0	2.22616	4.14311	5.7027	9.75818	4.13893	7.00312	4.8225	13.2856	2.94912	Low	C	A
TCGA-DD-AADA	TCGA	3.37808	0	0.808667	1.76627	4.34808	5.03682	3.85717	8.51236	4.4151	13.0324	1.63032	Low	C	B
TCGA-DD-AADB	TCGA	3.40274	0	3.40911	4.61721	7.12017	6.18539	5.83826	6.18503	5.96748	12.5421	4.51537	High	B	B
TCGA-DD-AADC	TCGA	1.16438	1	3.68329	6.46709	6.92567	5.64768	4.69627	3.35988	5.05155	11.3583	5.90496	High	B	B
TCGA-DD-AADD	TCGA	3.3726	0	3.02863	5.47441	6.40585	8.58557	3.64833	8.26749	5.61522	11.4449	4.151	High	B	B
TCGA-DD-AADF	TCGA	0.315068	1	2.46796	4.20139	5.83858	3.06438	1.12061	4.65109	3.7409	13.5704	2.98864	Low	C	B
TCGA-DD-AADG	TCGA	3.13699	0	1.43155	2.09156	5.84684	10.8419	0.076215	9.21222	4.77298	13.2478	1.76932	Low	A	A
TCGA-DD-AADI	TCGA	2.9726	0	1.52092	2.77943	5.82093	4.52652	3.66373	6.08474	4.87811	12.6196	2.3459	Low	C	B
TCGA-DD-AADJ	TCGA	2.92055	0	1.57892	2.50814	5.94658	9.55273	1.925	8.98478	4.46546	13.2799	1.98849	Low	C	B
TCGA-DD-AADK	TCGA	2.87397	0	1.89266	2.7418	5.34886	2.15567	4.97807	6.66439	4.51147	12.9854	2.44929	Low	C	B
TCGA-DD-AADL	TCGA	1.74247	0	2.18305	3.49194	6.26286	5.99034	4.09194	5.24615	6.0835	12.3038	3.10762	High	B	A
TCGA-DD-AADM	TCGA	0.032877	1	2.0632	3.95971	5.42107	6.86044	2.57105	7.32732	4.65439	14.3964	2.66309	Low	C	A
TCGA-DD-AADN	TCGA	2.46027	0	2.95653	5.61616	5.336	0.923967	6.52032	2.13271	3.9621	12.9407	4.57124	Low	C	C
TCGA-DD-AADO	TCGA	1.2411	0	1.93719	4.41434	6.34019	6.34086	3.76559	7.35225	3.93674	14.1791	2.86979	Low	C	B
TCGA-DD-AADP	TCGA	1.2548	0	1.99688	2.79455	6.51617	4.52378	4.14598	8.90293	5.1509	12.6304	2.51959	Low	A	A
TCGA-DD-AADQ	TCGA	1.19452	0	1.03909	2.3505	5.62196	9.30415	1.22438	6.21376	4.57334	11.9735	1.87481	Low	C	B
TCGA-DD-AADR	TCGA	5.55616	0	2.44188	2.82464	6.76659	6.17068	3.33903	7.51964	4.41904	12.8295	2.63853	Low	C	A
TCGA-DD-AADS	TCGA	1.29863	0	0.834566	2.04363	4.57198	9.0529	1.03861	7.64696	2.83657	14.5218	1.46963	Low	C	A
TCGA-DD-AADU	TCGA	1.51781	0	0.838607	1.5132	4.70804	8.96677	1.12241	8.04203	3.77605	13.2299	1.45244	Low	C	A
TCGA-DD-AADV	TCGA	1.5726	0	2.38766	4.13775	6.68098	8.37307	3.86953	8.3384	5.48605	12.8414	3.17475	High	B	A
TCGA-DD-AADW	TCGA	1.60822	0	2.64821	4.46757	7.5512	5.02915	2.94807	7.72884	6.45255	11.0124	3.82462	High	B	B
TCGA-DD-AADY	TCGA	1.52055	0	1.67396	2.35978	6.60537	1.70232	1.27474	3.04763	5.77949	12.4605	2.50077	High	A	B
TCGA-DD-AAE0	TCGA	1.52055	0	4.18942	5.32987	6.72551	4.79646	6.03602	2.90302	5.7159	11.3631	5.88693	High	B	C
TCGA-DD-AAE1	TCGA	1.51233	0	1.53704	2.04693	5.62368	8.28683	4.15379	9.0413	4.31479	11.9841	1.95502	Low	C	B
TCGA-DD-AAE2	TCGA	1.74795	0	1.68921	3.56372	6.03558	10.2848	0.809181	9.45027	5.33301	12.1657	2.34522	Low	C	A
TCGA-DD-AAE3	TCGA	1.55069	0	0.414512	0.702412	5.73592	10.2479	0.788072	8.70156	3.88475	13.8961	1.24714	Low	C	A
TCGA-DD-AAE4	TCGA	1.66575	0	1.8381	3.30045	5.28536	9.52988	0.782135	8.4522	3.95961	14.1067	2.12529	Low	C	A
TCGA-DD-AAE6	TCGA	0.386301	0	3.60818	4.69617	5.54411	4.62605	3.30831	0.759233	5.17939	12.7835	4.48674	High	C	B
TCGA-DD-AAE7	TCGA	1.76438	0	0.850263	1.68965	5.74928	8.54053	2.57594	8.74217	4.4175	13.4641	1.62738	Low	C	A
TCGA-DD-AAE9	TCGA	1.97808	0	2.11809	3.24772	4.99581	9.53346	-0.06384	8.2678	5.52961	12.7305	2.32851	Low	A	A
TCGA-DD-AAEA	TCGA	1.57534	0	2.77564	3.80775	5.86489	8.89955	0.560823	5.11322	4.55921	13.4507	2.93634	Low	C	A
TCGA-DD-AAEB	TCGA	1.30959	0	1.1602	1.8016	3.91494	10.6406	0.255576	8.20152	3.0305	14.0354	1.42428	Low	C	A
TCGA-DD-AAED	TCGA	2.09041	0	1.7168	2.84569	5.39043	6.91974	7.48628	8.13266	4.12226	13.4705	2.37164	Low	C	B
TCGA-DD-AAEE	TCGA	2.21918	0	1.64277	2.99005	6.60216	11.7707	0.981039	8.96766	4.40238	13.7772	2.1051	Low	A	A
TCGA-DD-AAEG	TCGA	1.96986	0	1.39049	3.33102	5.41884	7.32734	1.71837	7.16699	4.91989	12.0914	2.25807	Low	A	A
TCGA-DD-AAEH	TCGA	2.14794	0	1.39123	2.99836	5.72462	10.8847	1.21043	8.29731	3.80479	13.1103	1.96234	Low	C	A
TCGA-DD-AAEI	TCGA	4.19452	0	2.90749	4.13819	5.945	4.70508	3.43108	8.13216	5.19954	12.6717	3.34268	Low	C	A
TCGA-DD-AAEK	TCGA	2.92329	0	1.68848	2.68954	6.50638	10.0722	1.68217	9.4052	4.78622	12.7706	2.12248	Low	A	A
TCGA-DD-AAVP	TCGA	7.53973	0	1.1352	2.74134	5.96502	10.2034	0.25692	8.59882	4.68056	12.8919	1.87943	Low	A	A
TCGA-DD-AAVQ	TCGA	7.47397	0	3.0992	4.64072	6.11644	6.82176	2.46764	8.89505	4.57994	12.7463	3.42352	High	B	B
TCGA-DD-AAVR	TCGA	6.88493	0	1.39136	2.8923	5.56059	8.97967	2.04758	8.84701	4.38352	13.2439	2.00745	Low	C	A
TCGA-DD-AAVS	TCGA	4.99452	0	2.9212	3.58061	6.93886	8.42008	3.5021	8.46706	4.95269	12.327	3.14734	High	B	B
TCGA-DD-AAVU	TCGA	6.03288	0	1.75615	3.45148	6.30315	6.7492	3.26194	2.75863	4.40208	13.1634	2.73994	Low	C	B
TCGA-DD-AAVV	TCGA	6.72603	0	1.50428	3.28236	5.95955	5.27144	4.37657	7.39552	5.68774	12.7181	2.56234	Low	A	B
TCGA-DD-AAVW	TCGA	6.34795	0	1.88407	2.7717	6.10021	7.09276	3.51648	8.96428	5.19175	11.4464	2.39024	Low	A	B
TCGA-DD-AAVX	TCGA	4.70685	0	0.717815	1.38653	5.85987	9.74778	1.39337	9.1244	4.60146	12.6671	1.50587	Low	A	A
TCGA-DD-AAVY	TCGA	5.39726	0	0.602365	0.938091	5.90184	9.03634	0.800094	9.49513	4.64108	12.9206	1.37766	Low	A	A
TCGA-DD-AAVZ	TCGA	5.20548	0	2.12713	3.47315	6.45034	8.75708	2.41294	10.3252	4.04057	13.0048	2.42466	Low	B	B
TCGA-DD-AAW0	TCGA	5.52055	0	1.24615	1.98497	5.47116	6.54115	3.19904	8.59447	5.07714	12.7228	1.88924	Low	A	A
TCGA-DD-AAW1	TCGA	5.44932	0	0.677865	1.10471	5.95643	10.9991	0.266779	10.1759	4.17882	13.0213	1.34751	Low	A	A
TCGA-DD-AAW2	TCGA	5.08219	0	1.34021	2.21016	5.76802	10.4515	1.18991	9.51962	5.26309	13.2516	1.84231	Low	A	A
TCGA-DD-AAW3	TCGA	4.47397	0	1.15713	1.67686	5.47894	9.5799	0.454202	9.16298	4.95438	13.1504	1.62758	Low	A	A
TCGA-ED-A459	TCGA	2.49315	0	2.86837	4.73204	6.66735	1.20905	2.61049	6.97422	6.78153	11.246	4.10347	High	B	B
TCGA-ED-A4XI	TCGA	2.24384	0	0.895797	1.77778	5.82486	9.85248	3.92009	9.64109	4.49746	12.194	1.69753	Low	A	A
TCGA-ED-A5KG	TCGA	2.33973	0	2.4377	4.14353	7.59203	5.04175	3.78458	0.878544	6.15576	9.83422	4.12209	High	B	C
TCGA-ED-A627	TCGA	1.1589	0	0.835636	2.08662	6.72971	10.3075	4.47316	8.70474	5.60294	12.1083	1.96026	Low	A	A
TCGA-ED-A66X	TCGA	1.11233	0	2.51364	4.14016	6.56079	7.38819	5.02456	1.36083	5.59398	12.0626	3.83546	High	B	B
TCGA-ED-A66Y	TCGA	0.810959	1	2.67881	4.65784	6.69855	0.215527	5.89536	4.88661	6.06969	12.9653	4.23832	High	B	C
TCGA-ED-A7PX	TCGA	0.016438	0	2.45	4.63551	7.53897	0.47259	6.62128	5.01692	6.10663	10.1828	4.40034	High	B	C
TCGA-ED-A7PY	TCGA	1.06849	0	2.14275	2.89518	5.98963	8.73584	1.55738	9.10734	3.02341	13.3956	2.12111	Low	C	B
TCGA-ED-A7PZ	TCGA	0.016438	0	2.61602	4.44354	5.27442	4.43048	1.41204	6.33833	5.31104	12.5413	3.22549	Low	C	B
TCGA-ED-A7XO	TCGA	1.16986	0	2.67402	5.06005	6.1938	8.51364	2.35668	8.29153	4.9086	13.315	3.42593	Low	C	A
TCGA-ED-A7XP	TCGA	1.09589	0	1.20689	2.95562	6.16128	9.43409	2.0957	8.96646	5.58512	12.0147	2.14454	Low	A	A
TCGA-ED-A82E	TCGA	1.11781	0	1.22263	1.5242	7.68666	0.969075	5.5363	2.74468	5.73344	4.91977	2.61521	High	B	C
TCGA-ED-A8O5	TCGA	1.11233	0	2.37426	3.53941	6.66919	5.19517	4.79479	2.40032	5.36335	12.1129	3.41673	High	B	B
TCGA-ED-A8O6	TCGA	0.153425	1	2.9737	5.41871	6.49655	4.44092	4.91112	6.62243	5.30537	12.0355	4.36579	High	B	B
TCGA-ED-A97K	TCGA	0.016438	0	2.46134	3.48948	8.01143	8.05845	6.18386	6.65601	6.36716	10.2722	3.62215	High	B	B
TCGA-EP-A12J	TCGA	1.56164	0	1.58942	2.60119	6.56755	10.7406	0.759993	9.72879	4.82053	11.7118	2.03543	Low	A	A
TCGA-EP-A26S	TCGA	1.66575	0	0.976058	1.95425	5.77129	9.63189	0.355537	8.78844	5.01255	12.4067	1.68375	Low	A	A
TCGA-EP-A2KA	TCGA	1.71781	1	2.81943	4.48679	6.30764	2.55216	4.67943	4.21401	5.54871	11.7031	4.01532	High	C	B
TCGA-EP-A2KB	TCGA	1.63288	1	2.72553	4.05885	6.36556	6.20847	2.58369	9.91108	4.0737	11.8992	2.95567	High	B	B
TCGA-EP-A2KC	TCGA	0.052055	1	1.65289	2.97453	6.03462	9.97654	1.63658	8.46401	5.10267	13.2566	2.20442	Low	A	A
TCGA-EP-A3JL	TCGA	0.830137	0	2.1859	3.34693	5.09334	6.74346	3.48768	6.50661	4.57393	12.794	2.60002	Low	C	B
TCGA-EP-A3RK	TCGA	0.994521	0	3.03442	4.69917	6.67586	8.95947	1.42573	5.60941	5.77093	12.2217	3.80504	High	B	A
TCGA-ES-A2HS	TCGA	1.88493	1	1.30875	2.64816	5.16767	10.2375	1.74499	8.576	3.61925	14.7765	1.7872	Low	C	A
TCGA-ES-A2HT	TCGA	1.2	1	0.640101	1.3167	3.96781	5.47778	3.70894	8.60522	3.87959	13.4731	1.42741	Low	C	A
TCGA-FV-A2QQ	TCGA	1.99726	0	1.54781	2.72962	5.66387	8.29403	1.83718	7.27174	4.49024	13.3613	2.08885	Low	C	A
TCGA-FV-A2QR	TCGA	1.59178	1	1.76713	3.17152	5.78596	7.99945	5.41071	6.33726	6.52184	12.3405	2.79499	Low	A	B
TCGA-FV-A3I0	TCGA	2.32329	0	1.66392	2.6371	8.01634	1.05738	4.94134	3.30532	6.62165	5.59494	3.2876	High	B	C
TCGA-FV-A3I1	TCGA	0.676712	1	2.39747	4.48303	6.7122	9.21057	5.96106	6.30319	5.6514	12.4438	3.6415	High	B	B
TCGA-FV-A3R3	TCGA	1.00274	1	0.479164	1.4008	6.6213	7.46749	2.91069	7.75042	5.31087	11.2347	1.68745	Low	A	B
TCGA-FV-A495	TCGA	0.00274	0	2.55654	4.68395	5.28573	9.37126	3.46363	6.98849	4.14992	14.0045	3.10565	Low	C	A
TCGA-FV-A496	TCGA	0.027397	0	1.33549	2.68194	5.9812	4.56222	4.32467	5.33129	4.15124	13.5221	2.24049	Low	C	B
TCGA-FV-A4ZP	TCGA	6.81096	1	3.77146	5.7202	5.11242	0.848054	6.35717	4.69385	4.38561	13.2481	5.00697	Low	C	C
TCGA-FV-A4ZQ	TCGA	0.032877	0	3.42522	5.47881	7.30107	9.4445	4.07857	8.98918	5.76815	11.7245	4.55152	High	B	B
TCGA-G3-A25S	TCGA	1.13973	1	2.4666	4.01042	5.02773	7.09332	4.39748	7.76341	4.30734	12.5608	2.89647	Low	C	B
TCGA-G3-A25T	TCGA	4.25479	0	2.88965	4.6587	7.43831	6.6056	6.1468	4.92386	5.3358	9.66913	4.37266	High	B	C
TCGA-G3-A25U	TCGA	4.48219	0	2.03999	4.02956	6.58434	9.92869	0.089297	9.21306	5.18269	12.8172	2.62217	Low	B	A
TCGA-G3-A25V	TCGA	2.35616	0	0.966008	1.97159	5.72298	10.0561	2.45483	8.259	5.36364	13.02	1.79172	Low	A	A
TCGA-G3-A25X	TCGA	4.87397	0	3.29421	5.54561	6.56847	1.29657	4.43459	2.35202	5.91366	11.6582	5.25327	High	C	C
TCGA-G3-A25Y	TCGA	1.23836	1	3.45083	4.4673	7.37617	4.95352	3.04775	7.18982	5.99611	11.7074	4.22529	High	B	B
TCGA-G3-A25Z	TCGA	1.79452	0	0.950392	2.9638	6.33842	8.64953	3.7603	4.66203	4.7047	12.7748	2.2442	Low	C	A
TCGA-G3-A3CG	TCGA	1.84384	0	0.80538	1.33383	5.57176	6.15085	6.05046	8.00564	5.7231	13.1206	1.8086	Low	A	A
TCGA-G3-A3CH	TCGA	2.13699	0	1.67555	3.17457	6.32641	4.49771	2.98985	7.87266	4.81906	12.9988	2.43935	Low	C	A
TCGA-G3-A3CI	TCGA	0.493151	0	0.809501	1.32703	5.36671	9.26598	0.667882	5.89512	4.0213	11.7464	1.53163	Low	C	A
TCGA-G3-A3CJ	TCGA	1.6274	0	0.683373	1.43841	4.96502	8.69506	0.281494	9.27777	3.73963	14.0194	1.35178	Low	C	A
TCGA-G3-A3CK	TCGA	1.60274	0	1.23171	2.06134	6.45568	11.107	0.67893	7.01298	4.79835	12.3449	1.8676	Low	A	A
TCGA-G3-A5SI	TCGA	2.10411	1	2.68499	4.85265	7.04884	2.06899	1.96149	9.97547	5.30617	13.487	3.49918	High	B	B
TCGA-G3-A5SJ	TCGA	1.91233	0	2.44045	4.71272	6.93892	3.07728	5.6105	7.8136	5.89914	12.1615	3.84986	High	B	B
TCGA-G3-A5SK	TCGA	2.03836	0	0.495082	0.381605	5.70901	10.1315	1.02358	8.43304	4.73748	13.3652	1.27791	Low	A	A
TCGA-G3-A5SL	TCGA	1.70137	0	1.13604	1.90628	5.99241	9.12884	0.753759	10.3649	4.71795	12.821	1.67004	Low	A	A
TCGA-G3-A5SM	TCGA	1.42466	0	1.57526	3.04244	5.51131	7.57788	2.34589	5.25772	4.88592	12.7687	2.34016	Low	A	A
TCGA-G3-A6UC	TCGA	1.83836	0	0.829351	1.8036	6.07161	10.6282	0.087309	9.87758	4.7894	12.2371	1.57158	Low	A	A
TCGA-G3-A7M5	TCGA	1.22466	0	0.755373	1.29966	5.36688	8.25005	0.140542	7.87958	3.77258	12.9053	1.41779	Low	C	A
TCGA-G3-A7M6	TCGA	1.73151	0	3.16786	4.43648	6.70531	6.99369	6.88251	6.45027	6.564	11.5731	4.39594	High	B	B
TCGA-G3-A7M7	TCGA	0.989041	0	0.759899	1.7404	5.85087	8.14874	2.86522	7.25152	3.89119	12.5212	1.65911	Low	C	A
TCGA-G3-A7M8	TCGA	1.17808	0	0.879674	1.12895	5.53838	9.42561	1.23755	8.8049	4.54165	12.3233	1.48172	Low	C	A
TCGA-G3-A7M9	TCGA	0.153425	1	5.12195	7.55327	7.80151	2.21191	5.28202	3.69639	6.09973	10.0868	9.47862	High	B	C
TCGA-G3-AAUZ	TCGA	1.31507	0	2.06432	3.56187	5.18392	9.04961	2.7608	9.409	3.41114	14.1823	2.27007	Low	C	A
TCGA-G3-AAV0	TCGA	1.30411	0	0.908079	2.17307	5.24618	9.47528	1.62662	6.38562	3.46126	14.9469	1.64529	Low	C	A
TCGA-G3-AAV1	TCGA	0.983562	1	1.32787	3.26856	6.73777	9.33532	2.3137	8.35259	5.21509	12.676	2.31241	Low	A	A
TCGA-G3-AAV2	TCGA	1.01918	0	0.817684	1.51701	5.83539	8.14786	0.305525	7.72909	4.53172	13.4399	1.55348	Low	A	A
TCGA-G3-AAV3	TCGA	1.12877	0	2.29891	3.71175	6.35193	10.7312	0.661591	9.10196	4.8804	12.7651	2.58804	Low	A	A
TCGA-G3-AAV4	TCGA	0.073973	1	1.67098	3.35597	7.46555	3.18039	1.0425	3.29957	4.78396	12.3205	2.76237	Low	A	A
TCGA-G3-AAV5	TCGA	0.969863	0	2.06857	3.57842	6.12271	7.92364	3.01247	8.24391	5.426	13.793	2.68452	Low	C	A
TCGA-G3-AAV6	TCGA	0.178082	1	4.21137	4.97259	7.06714	8.21067	3.79638	4.68956	6.259	11.4542	5.29414	High	B	C
TCGA-G3-AAV7	TCGA	0.989041	0	3.76322	6.82643	6.90357	1.7659	5.44276	5.62465	6.82771	9.67146	6.83398	High	B	C
TCGA-GJ-A3OU	TCGA	2.40822	0	2.30131	3.81941	6.69911	4.68145	3.98011	6.09034	5.85366	12.4688	3.27966	High	A	B
TCGA-GJ-A6C0	TCGA	0.084932	1	2.28785	4.72197	6.24703	5.67664	4.40864	2.86276	5.7972	11.9792	3.8497	High	B	B
TCGA-GJ-A9DB	TCGA	0.183562	1	2.26467	3.81434	6.32653	10.1242	3.0682	4.4796	5.38436	12.6032	3.07996	High	B	A
TCGA-HP-A5MZ	TCGA	0.249315	1	1.41883	2.46372	5.58785	8.23364	2.54567	7.34642	4.8143	12.5151	2.04942	Low	A	A
TCGA-K7-A5RF	TCGA	1.72877	0	0.651582	0.838395	5.83549	10.7619	2.91213	9.9256	4.66013	12.5369	1.41331	Low	A	A
TCGA-K7-A5RG	TCGA	1.42192	0	2.38373	4.41678	6.40379	7.70385	4.83508	5.18466	5.54796	12.3012	3.56358	High	B	B
TCGA-K7-A6G5	TCGA	1.40274	0	1.43716	2.74881	5.2772	9.6964	4.39777	8.74202	4.74439	13.1299	2.09783	Low	C	A
TCGA-K7-AAU7	TCGA	0.983562	0	2.06112	4.71362	7.06506	7.4113	5.90339	7.50969	6.11467	10.4809	3.70745	High	B	B
TCGA-KR-A7K0	TCGA	0.178082	1	1.70555	2.66131	5.53612	10.2208	1.75482	8.36193	4.82335	12.7913	2.08315	Low	A	A
TCGA-KR-A7K2	TCGA	2.27123	0	1.68824	2.69754	5.14303	4.34154	4.16498	7.3877	4.47163	13.9045	2.21879	Low	C	B
TCGA-KR-A7K7	TCGA	2.60548	0	3.92925	5.23454	5.84533	7.60296	3.59483	6.40143	4.53753	12.7134	4.41688	Low	C	B
TCGA-KR-A7K8	TCGA	2.48219	0	3.44712	3.95766	5.39365	2.20569	4.64913	8.37857	5.56249	11.6786	3.68473	Low	C	B
TCGA-LG-A6GG	TCGA	1.06027	0	1.38691	2.59805	6.97892	7.0298	4.9063	8.2875	5.25388	12.0366	2.34258	Low	A	A
TCGA-LG-A9QC	TCGA	1.16438	0	1.38197	1.38335	6.2042	6.38047	1.63535	9.59493	4.99793	11.9018	1.75565	Low	A	A
TCGA-LG-A9QD	TCGA	1.00274	0	0.679808	0.677956	5.6565	9.68143	1.61399	8.79778	3.72901	12.445	1.32443	Low	C	A
TCGA-MI-A75C	TCGA	0.79726	0	2.66809	3.2802	5.3697	8.81225	5.86884	6.95593	3.93219	13.5339	2.7957	Low	C	B
TCGA-MI-A75E	TCGA	1.38904	0	1.68948	2.9317	5.73571	10.5687	3.70988	7.00781	4.97947	13.6561	2.31378	Low	C	A
TCGA-MI-A75G	TCGA	1.91233	0	1.12278	1.84518	5.77198	9.7918	4.57664	8.30207	5.27783	14.2039	1.86818	Low	A	A
TCGA-MR-A520	TCGA	0.627397	0	0.622886	1.029	5.4946	9.99912	0.791249	6.2718	4.4817	12.0515	1.45493	Low	C	A
TCGA-MR-A8JO	TCGA	0.90411	0	0.861242	2.35932	6.07745	7.47183	1.5116	3.96195	5.26413	10.533	2.06405	Low	A	B
TCGA-NI-A4U2	TCGA	4.90685	1	0.712564	1.19998	5.64576	11.2888	0.317353	2.21189	5.09841	13.1708	1.63538	Low	C	A
TCGA-NI-A8LF	TCGA	2.18904	0	1.49766	1.74822	4.96846	10.0956	0.641852	9.69802	4.30361	12.0084	1.64856	Low	A	A
TCGA-O8-A75V	TCGA	1.47397	0	1.59812	3.06155	5.42298	6.91022	3.01465	8.50102	4.28181	13.6577	2.16911	Low	C	A
TCGA-PD-A5DF	TCGA	1.75069	1	2.10683	4.31726	6.50874	10.4159	2.7062	2.64114	5.78619	12.8009	3.36339	High	B	B
TCGA-QA-A7B7	TCGA	0.257534	0	3.17343	6.16255	6.75751	9.92364	1.08553	6.81496	5.36862	12.0869	4.44993	High	B	B
TCGA-RC-A6M4	TCGA	0.060274	0	1.9575	3.24085	6.45834	6.37991	2.25141	10.9237	4.41963	13.4239	2.32124	Low	A	A
TCGA-RC-A6M5	TCGA	0.041096	0	0.468147	0.854079	6.01992	8.40865	2.30424	7.49435	5.32293	11.5365	1.51004	Low	A	A
TCGA-RC-A6M6	TCGA	0.024658	0	3.30962	5.82518	7.07946	0.626664	7.32547	4.10023	6.05768	10.3422	5.87367	High	B	C
TCGA-RC-A7S9	TCGA	1.75343	0	2.66138	4.82688	6.17311	4.71026	5.8421	6.5944	5.29261	13.6573	3.82807	High	B	B
TCGA-RC-A7SB	TCGA	1.61096	0	1.69927	3.05319	5.76754	8.1046	1.98283	2.64141	4.01223	12.6143	2.41583	Low	C	A
TCGA-RC-A7SF	TCGA	1.5863	0	1.81177	3.06963	5.18533	4.09518	6.03078	8.31547	4.0232	13.619	2.39143	Low	C	B
TCGA-RC-A7SH	TCGA	1.28219	0	2.8797	3.83337	5.16515	3.75865	3.80194	2.16019	4.7687	12.9397	3.44421	High	B	C
TCGA-RC-A7SK	TCGA	1.29315	0	1.57006	2.75879	6.0411	8.12899	4.76242	6.86485	3.95987	13.4222	2.24307	Low	C	A
TCGA-RG-A7D4	TCGA	3.00822	0	3.07818	4.75133	6.55727	8.79245	1.95337	7.33043	5.22282	10.5002	3.73202	High	B	B
TCGA-UB-A7MA	TCGA	2.32329	0	2.84802	5.13591	7.85171	0.99103	5.53118	6.87363	4.808	13.5704	4.33001	High	B	C
TCGA-UB-A7MB	TCGA	1.64657	0	3.58067	5.73113	7.16449	8.85571	0.938423	7.0574	5.76465	12.5046	4.60936	High	B	A
TCGA-UB-A7MC	TCGA	1.36986	0	2.64715	3.27499	7.11908	9.56488	0.461486	10.3285	5.58815	12.4706	2.69851	High	B	A
TCGA-UB-A7MD	TCGA	0.142466	1	1.61377	4.1724	6.48994	10.3025	2.70924	7.63218	5.69575	12.3703	2.79069	Low	A	A
TCGA-UB-A7ME	TCGA	1.33151	0	2.53134	4.41521	6.38235	5.62082	4.79473	6.96227	4.91995	13.2614	3.42755	High	B	B
TCGA-UB-A7MF	TCGA	0.586301	1	2.74559	5.11599	7.21445	3.93041	3.73389	2.92659	5.12078	11.5949	4.36386	High	B	B
TCGA-UB-AA0U	TCGA	0.89589	0	2.16553	4.17337	6.59779	8.23862	4.67507	7.32671	6.14023	12.3633	3.30003	High	B	B
TCGA-UB-AA0V	TCGA	0.860274	0	0.573425	1.16919	6.01273	10.7991	3.40817	9.7677	4.80102	12.7789	1.49279	Low	A	A
TCGA-WJ-A86L	TCGA	0.945205	0	1.93905	3.69707	5.76586	5.76636	1.82823	6.34204	5.16503	12.2522	2.7	Low	B	B
TCGA-WQ-AB4B	TCGA	1.08219	0	1.59841	2.84152	4.25929	7.85642	2.54918	7.30404	4.13265	13.8136	2.01012	Low	C	A
TCGA-WX-AA44	TCGA	1.68493	0	2.95296	4.67817	6.50709	5.20537	4.80696	3.68905	5.5616	13.2992	4.16174	High	B	B
TCGA-WX-AA46	TCGA	2.07123	0	0.410482	0.950765	5.76839	10.9893	1.71609	9.84605	4.84269	13.1228	1.34641	Low	A	A
TCGA-WX-AA47	TCGA	1.52329	1	1.19045	2.50457	4.82574	8.03264	0.460497	1.96564	3.11346	9.72499	1.94542	Low	C	B
TCGA-XR-A8TC	TCGA	3.66849	0	1.93635	2.57132	6.54933	9.17233	0.802269	9.65931	4.85815	12.173	2.15224	High	B	B
TCGA-XR-A8TD	TCGA	2.82192	0	2.53659	5.17134	6.2908	8.55657	2.33494	4.37308	5.30457	11.5821	3.80402	High	A	B
TCGA-XR-A8TE	TCGA	2.53425	0	0.946409	1.68464	6.04178	7.28151	2.77832	7.28882	5.88228	11.4202	1.88895	Low	A	B
TCGA-XR-A8TF	TCGA	1.89863	1	1.69446	2.86799	6.76294	7.10247	2.63787	9.02052	4.49342	12.125	2.27997	Low	A	A
TCGA-XR-A8TG	TCGA	2.46027	0	2.19808	4.62411	6.76915	10.0827	3.48667	9.80541	5.86491	12.2071	3.21862	High	B	A
TCGA-YA-A8S7	TCGA	1.12877	1	3.90106	5.62223	7.32252	5.9619	5.93584	4.8858	7.28715	11.5567	6.12404	High	B	B
TCGA-ZS-A9CD	TCGA	3.79726	1	0.93906	1.92902	5.57267	8.99668	4.11953	6.24319	4.78768	12.7238	1.86893	Low	C	A
TCGA-ZS-A9CE	TCGA	3.4	0	1.43757	2.66244	5.05523	9.44461	4.38304	8.35699	4.18149	13.0626	2.02397	Low	C	A
TCGA-ZS-A9CF	TCGA	6.60822	0	2.93705	4.88647	6.55667	9.28589	1.96532	10.1687	4.26038	11.9382	3.32098	High	B	A
TCGA-ZS-A9CG	TCGA	0.934247	0	0.55953	0.590194	6.03582	10.3931	1.09316	10.0014	4.55834	12.9832	1.29797	Low	A	A
