# Supplementary material for: DNA methylation regulators-related molecular patterns and tumor immune landscape in hepatocellular carcinoma
Source: Front Oncol. 2022 Aug 26;12:877817. doi: 10.3389/fonc.2022.877817 (PMC9459088; doi:10.3389/fonc.2022.877817)
Supplement: Supplementary file 3 [file DataSheet_2.xlsx]

## Sheet: PCR data
ADH4		APOC1		CALU		CDC20		CDCA3		CYP2C9		TRNP1		YWHAQ
para-tumor	tumor	para-tumor	tumor	para-tumor	tumor	para-tumor	tumor	para-tumor	tumor	para-tumor	tumor	para-tumor	tumor	para-tumor	tumor
0.142595	0.070805	0.115023	0.223756	0.060791	0.138696	0.038741	0.049037	0.000249	0.00181	0.0016538	0.000234	0.011598	0.048027	0.022406	0.084788
0.064704	0.144586	1.02811	0.0189718	0.006661	0.01243	0.01937	0.020617	0.00071	0.001161	0.0158431	0.001316	0.036906	0.028756	0.115023	0.090246
0.208772	0.020905	0.403321	0.00248938	0.070316	0.178006	0.080772	0.231647	0.000534	0.002489	0.0679209	0.000282	0.004776	0.038473	0.03901	0.093428
0.392292	0.287175	0.895025	1.58008	0.02797	0.043889	0.020193	0.105843	0.001926	0.010672	0.000588773	0.00205	0.028557	0.05366	0.02977	0.072293
0.057114	0.078021	0.068393	0.000755647	0.00143	0.00982	0.20166	0.535887	0.000253	0.002631	0.0115978	0.001381	0.019641	0.047366	0.023035	0.102949
0.363493	0.269807	1.10957	0.628507	0.002801	0.05366	0.012691	0.20733	0.002228	0.002507	0.0197774	0.005448	0.001724	0.052922	0.048361	0.114229
0.486327	0.190782	0.11344	0.00916277	0.000452	0.011842	0.00148	0.016289	0.000275	0.00088	0.00995751	0.003852	0.002197	0.046714	0.027394	0.153893
0.417544	0.392292	0.134904	0.0158431	0.004129	0.009291	0.019104	0.115824	3.68e-05	0.000614	0.00494436	0.015734	0.008201	0.023519	0.05672	0.0819
0.320856	0.026461	0.493116	0.0579118	0.004743	0.036906	0.015093	0.043889	9.12e-05	0.000431	0.00439476	0.003645	0.029564	0.036398	0.108067	0.140632
0.15822	0.025383	0.429283	0.000422137	0.000152	0.000534	0.022718	0.11344	0.0017	0.004364	0.00315094	0.000478	0.003002	0.019915	0.009552	0.021197
0.063372	0.041235	0.087778	0.0337259	0.004843	0.005719	0.000397	0.001099	0.000365	0.002008	0.00227487	0.000468	0.017098	0.027394	0.026278	0.123279
0.133046	0.024181	0.408951	0.0041577	0.001994	0.016289	0.001785	0.086569	0.000168	0.001186	0.0115978	0.001554	0.007867	0.026278	0.033032	0.06983
0.002472	0.025737	1.07923	0.823591	0.05954	0.019237	0.001178	0.000622	0.00176	0.000495	0.00526263	0.000495	0.007813	0.004487	0.033032	0.024689
0.044502	0.024349	0.712025	0.752623	0.009037	0.021344	0.000631	0.025559	9.38e-05	0.007546	0.00321715	0.003217	0.004334	0.042394	0.057912	0.15932
0.876606	0.071298	0.14161	0.198	0.070316	0.188156	0.214641	0.351111	0.002123	0.005048	0.00151129	0.00147	0.020905	0.035403	0.130308	0.336808
0.664343	0.281265	1.86607	0.965936	0.000357	0.004245	0.026645	0.156041	0.000194	0.000546	0.00139067	0.011125	0.003086	0.027394	0.016402	0.101532
0.101532	0.309927	0.757858	0.328	0.054788	0.055553	0.004944	0.016064	0.000378	0.003988	0.00390625	0.000202	0.003401	0.03396	0.043285	0.046391
0.11908	0.230047	0.175556	0.329877	0.166086	0.139661	0.026096	0.057512	8.94e-05	0.001554	0.00143972	0.000253	0.010598	0.027017	0.058315	0.024689
0.346277	0.285191	0.406126	0.664343	0.028956	0.061214	0.001153	0.005299	0.000307	0.005524	0.0287559	0.002595	0.015303	0.049378	0.051832	0.047039
0.036651	0.018326	0.081334	9.38e-05	0.004334	0.031686	0.001391	0.042689	0.00014	0.003852	0.000461942	0.001145	0.021944	0.052556	0.073302	0.096055
0.632878	0.312083	0.148651	0.11344	0.010746	0.037944	0.004425	0.007546	0.001178	0.002577	0.00638986	0.010746	0.001822	0.018581	0.055939	0.105843
0.63728	0.084788	0.747425	0.817902	0.009552	0.087171	0.004487	0.029977	0.000273	0.00113	0.00319493	0.056328	0.002472	0.023519	0.060371	0.086569
0.003826	0.003023	1.47427	0.90125	0.008851	0.078563	0.100134	0.106579	5.31e-05	0.00093	0.0127797	0.001565	0.004275	0.016516	0.029977	0.120742
0.236514	0.241484	0.273573	0.0387409	0.139661	0.119908	0.084202	0.02936	0.001772	0.001609	0.00786684	0.000275	0.016863	0.024861	0.101532	0.129408
0.033262	0.136787	0.03125	0.060371	0.024861	0.019641	0.125	0.078563	0.000258	0.000267	0.00141009	0.001262	0.012691	0.010821	0.047366	0.025559
0.702222	0.040107	0.074325	0.0579118	0.010097	0.039282	0.029977	0.040667	0.003331	0.001372	0.0108964	0.032352	0.013139	0.028756	0.071298	0.132127
0.476319	0.006434	0.130308	0.137738	0.190782	0.060791	0.000799	0.047039	0.000163	0.007599	0.0460709	0.00038	0.005013	0.038741	0.0625	0.203063
0.233258	0.169576	0.013888	0.0164018	0.031686	0.046714	0.013139	0.086569	0.000761	0.000862	0.000874048	0.000502	0.013048	0.044811	0.036651	0.23816
0.021051	0.01209	0.140632	0.0616395	0.000601	0.012259	0.002036	0.011924	0.000301	0.00148	0.0192366	0.002705	0.002631	0.031034	0.096055	0.059129
0.055169	0.06164	0.20166	0.806642	0.030186	0.099442	7.94e-05	0.000766	0.000686	0.00071	0.00179724	0.000766	0.003023	0.031686	0.045753	0.084788
0.125869	0.153893	0.30566	0.277392	0.008729	0.116629	0.001039	0.012259	0.000585	0.00144	0.00421573	0.000456	0.025383	0.037944	0.04181	0.075363
0.133972	0.043285	0.017098	0.00621513	0.132127	0.033493	0.005119	0.042394	1.25e-05	0.000408	0.00630189	0.000937	0.009685	0.04181	0.115023	0.064257
0.056328	0.066064	0.118257	0.046714	0.002489	0.151774	0.012691	0.200267	7.57e-05	0.000462	0.00995751	0.02683	0.020761	0.025559	0.108067	0.096055
0.002405	0.005799	0.010027	0.00140035	0.002781	0.038208	0.002489	0.089622	0.000143	0.00081	0.00643431	0.000109	0.003696	0.028756	0.005921	0.038741
0.441351	0.582367	0.180491	0.0802141	0.095391	0.175556	0.013985	0.030395	0.00019	0.00141	0.0273939	0.003217	0.004072	0.028756	0.016516	0.054788
0.142595	0.064704	0.125	0.0334929	0.005524	0.02797	0.027776	0.184284	0.000115	0.000128	0.0139848	0.000425	0.033032	0.041235	0.114229	0.042689
0.0041	0.020617	0.196146	0.0575117	0.007391	0.011359	0.003354	0.115824	1.48e-05	0.000322	0.0124303	0.00568	0.010821	0.041235	0.00282	0.020333
0.020761	0.018073	0.22688	0.115824	0.005962	0.011438	0.020054	0.486327	0.002152	0.001511	0.0166308	0.006258	0.027776	0.051119	0.034435	0.038741
0.033726	0.003852	0.057114	0.052193	0.000695	0.026645	0.025737	0.00709	6.87e-05	0.000468	0.00596195	0.000549	0.00455	0.040386	0.021642	0.028557
0.264255	0.036906	0.578344	0.0727958	0.008912	0.043889	0.004275	0.037944	0.001307	0.008144	0.0197774	0.002291	0.032352	0.02977	0.038741	0.089003
0.132127	0.00205	0.295248	0.31864	0.002489	0.013602	0.000456	0.010972	6.68e-05	0.000378	0.00982042	0.00074	0.006896	0.023519	0.067921	0.050415

## Sheet: IHC data
CDCA3		CDC20		YWHAQ		ADH4		TRNP1		CYP2C9		CALU		APOC1
para-tumor	tumor	para-tumor	tumor	para-tumor	tumor	para-tumor	tumor	para-tumor	tumor	para-tumor	tumor	para-tumor	tumor	para-tumor	tumor
249	1810	3874	4904	224	848	1426	708	1160	3803	436	385	1079	3870	1808	1253
710	1161	1937	2062	1150	902	647	1446	3691	2876	526	861	666	1243	1672	2517
534	2489	377	3165	390	934	2088	209	478	3847	2288	4671	1032	1801	2398	1387
1926	2672	2019	2584	298	723	3923	2872	2856	3366	2194	1134	1797	2389	2396	2226
253	2631	2166	3589	230	1029	571	780	1964	4737	1047	478	143	982	625	475
2228	2507	1269	2733	484	1142	3635	2698	172	3292	2347	2241	280	2366	1035	2113
275	880	148	1629	274	1539	2863	1908	220	671	1094	989	45	1184	1171	587
368	614	1910	1582	567	819	4175	3923	820	2352	2440	2005	413	929	1996	1321
912	431	1509	4389	1081	1406	3209	265	2956	3640	1400	498	474	3691	918	1078
1700	4364	272	1344	96	212	1582	254	300	1992	2241	1573	15	53	901	1073
365	2008	40	110	263	1233	634	412	1710	2739	1225	765	484	572	1528	2548
168	1186	179	8657	330	698	1330	242	787	2628	1314	1370	199	1629	2108	2011
1760	495	118	62	330	247	25	257	781	449	413	232	1954	924	998	845
938	7546	63	2556	579	1593	445	243	433	4239	1023	596	904	2134	2732	2690
2123	5048	1464	3111	1303	3368	766	713	2091	3540	267	2797	132	816	830	801
194	546	2665	3604	164	1015	3643	2813	309	2739	1222	202	36	425	1971	1321
378	3988	494	1606	433	464	1015	3099	340	3396	931	832	479	555	1212	1067
894	1554	2610	3751	583	247	1191	2300	1060	2702	733	241	609	966	3322	2665
307	2524	115	530	518	470	3463	2852	1530	1938	1357	1287	1896	2121	2432	1934
140	3852	139	4269	733	961	367	183	2194	3256	2105	1468	433	3169	1915	1156
1178	2577	443	755	559	1058	3329	3121	182	1858	362	443	1075	3794	2320	2261
273	1130	449	2998	604	866	1373	848	247	2352	1016	242	955	8717	1528	1684
53.1	930	113	658	300	1207	38	30	428	1652	890	471	885	7856	1708	1436
1772	1609	8420	2936	1015	1294	2365	2415	1686	2486	1458	1136	1966	991	1044	830
258	267	500	856	474	256	333	1368	1269	1082	1062	559	2486	1964	1141	1032
3331	1372	2998	4067	713	1321	4022	401	1314	2876	258	809	1010	3928	3272	2249
163	7599	80	4704	625	2031	4763	64	501	3874	1800	671	2078	1079	1387	2373
761	862	1314	657	367	2382	2333	1696	1305	4481	488	2210	3169	3671	2625	1550
301	1480	204	1192	961	591	211	121	263	3103	449	357	60	1226	2313	1405
686	710	8	77	458	848	552	616	302	3169	1290	375	1019	2944	2300	1105
585	1440	104	1226	418	754	1259	1539	2538	3794	1653	652	873	1663	1189	917
125	408	512	4239	1150	643	1340	433	969	4181	307	588	3213	3349	1982	1073
757	462	1269	2227	1081	961	563	661	2076	2556	1080	962	249	1177	2517	1330
143	810	249	962	59	387	24	58	370	2876	749	272	278	3821	906	1259
190	1410	1399	3040	165	548	414	824	407	2876	455	1509	1539	2556	980	511
115	128	178	428	1142	427	1426	647	3303	4124	789	276	552	2797	1103	961
14.8	322	335	582	28	203	41	206	1082	4124	1225	714	739	1136	1976	396
2152	1511	305	633	344	387	208	181	2778	5112	1615	1530	596	1144	4147	433
687	468	2574	709	216	286	337	39	455	4039	965	916	70	2665	511	819
1307	4144	428	3794	387	890	2643	369	3235	2977	324	2179	891	4389	3280	2439
668	378	46	1097	679	504	1321	21	690	2352	1249	675	249	1360	761	647
